# Supplementary material for: Diversity in a Polymicrobial Community Revealed by Analysis of Viromes, Endolysins and CRISPR Spacers
Source: PLoS One. 2016 Sep 9;11(9):e0160574. doi: 10.1371/journal.pone.0160574 (PMC5017753; doi:10.1371/journal.pone.0160574)
Supplement: S1 Table — (CSV) [file pone.0160574.s005.csv]

Name	Type	Year	Spring sampled	Sequencing Method	Temperature	Number of Reads
OS-V-09	Viral Enrichment	2009	Octopus	454 Titanium	60°C	501,240
OS-M-03	Metagenome	2003	Octopus	Sanger	58°C	107,068
MS-M-04	Metagenome	2004	Mushroom	Sanger	60°C/65°C	67,227
OS-V-03	Virome	2003	Octopus	DOE JGI Library prep for double stranded DNA viruses	93°C	22,273
BP-V-03	Virome	2003	Bear Paw	DOE JGI Library prep for double stranded DNA viruses	74°C	8,352
LIBGSS_012136	BAC_ends	2003	Mushroom	JCVI Sanger sequenced clones	60°C	20724
LIBGSS_012135	BAC_ends	2003	Mushroom	JCVI Sanger sequenced clones	65°C	17548
