# Supplementary material for: Diversity in a Polymicrobial Community Revealed by Analysis of Viromes, Endolysins and CRISPR Spacers
Source: PLoS One. 2016 Sep 9;11(9):e0160574. doi: 10.1371/journal.pone.0160574 (PMC5017753; doi:10.1371/journal.pone.0160574)
Supplement: S2 Table — (CSV) [file pone.0160574.s006.csv]

Source of Identified CRISPRS	CYANO	CHLORO	ROSEI
Sequenced Genomes	221 (NC_007776, NC_007775)	969 (NC_012032, NC_011831, NC_010175)	982 (NC_009523, NC_009767)
2003/4 Metagenome reads	1323	486	1813
2009 Virome Reads	2	3	33
totals	1546	1458	2828
