# Supplementary material for: Diversity in a Polymicrobial Community Revealed by Analysis of Viromes, Endolysins and CRISPR Spacers
Source: PLoS One. 2016 Sep 9;11(9):e0160574. doi: 10.1371/journal.pone.0160574 (PMC5017753; doi:10.1371/journal.pone.0160574)
Supplement: S3 Table — (CSV) [file pone.0160574.s007.csv]

F2HZBTK02IBTQN.1	NODE_307	2600	2.22593_ID_613	97.778	45	1	0	1	45	2458	2502	6.40E-16	78.7
CRISPR_II_metagenome_CYPLF23TR_VT_4	NODE_10	8024	11.4313_ID_19	97.619	42	1	0	1	42	3166	3207	2.54E-14	73.1
1117552052945_2	NODE_1113	1390	2.11011_ID_2225	100	38	0	0	1	38	1226	1189	7.54E-14	71.3
F2HZBTK02FGVHJ	NODE_307	2600	2.22593_ID_613	100	38	0	0	1	38	2579	2542	7.54E-14	71.3
CYPJT16TRsp7	NODE_578	1942	83.7366_ID_1155	100	38	0	0	1	38	1543	1506	7.54E-14	71.3
NC_009523_31_1	NODE_1609	1134	1.48563_ID_3217	95.455	44	2	0	1	44	1085	1042	9.92E-14	71.3
NC_009523_50_1	NODE_3	10195	2.69882_ID_5	97.561	41	1	0	1	41	5073	5033	9.92E-14	71.3
1117551836747_3	NODE_1814	1070	1.80197_ID_3627	100	37	0	0	1	37	903	939	2.57E-13	69.4
1117552052945_5	NODE_1814	1070	1.80197_ID_3627	100	37	0	0	1	37	973	1009	2.57E-13	69.4
YMIAT26TRsp4	NODE_193	3247	7.30545_ID_385	100	37	0	0	1	37	2754	2718	2.57E-13	69.4
YMIAT26TRsp6	NODE_277	2689	12.2582_ID_553	100	37	0	0	1	37	706	670	2.57E-13	69.4
GYPAU41TRsp7	NODE_604	1906	4.19773_ID_1207	100	37	0	0	1	37	1587	1551	2.57E-13	69.4
NC_009523_52_1	NODE_1469	1191	2.20599_ID_2937	97.5	40	1	0	1	40	145	106	3.00E-13	69.4
NC_009523_52_1	NODE_3	10195	2.69882_ID_5	97.5	40	1	0	1	40	5069	5108	3.00E-13	69.4
NC_009523_37_1	NODE_65	5007	4.08078_ID_129	97.5	40	1	0	5	44	4961	5000	3.57E-13	69.4
CYPJT16TRsp6	NODE_1557	1158	15.6201_ID_3113	100	36	0	0	1	36	1145	1110	8.73E-13	67.6
YMBDG71TFsp7	NODE_1613	1134	318.919_ID_3225	100	36	0	0	1	36	701	666	8.73E-13	67.6
CYPJT16TRsp6	NODE_304	2610	22.7933_ID_607	100	36	0	0	1	36	2235	2200	8.73E-13	67.6
F2HZBTK02F2ZA0	NODE_307	2600	2.22593_ID_613	100	36	0	0	1	36	2578	2543	8.73E-13	67.6
GYSAC85TFsp6	NODE_467	2153	5.18732_ID_933	100	36	0	0	1	36	116	151	8.73E-13	67.6
YMBCC79TRBsp5	NODE_467	2153	5.18732_ID_933	100	36	0	0	1	36	151	116	8.73E-13	67.6
CYPJT16TRsp6	NODE_578	1942	83.7366_ID_1155	100	36	0	0	1	36	572	607	8.73E-13	67.6
YMACJ52TFsp4	NODE_83	4564	62.4325_ID_165	100	36	0	0	1	36	874	909	8.73E-13	67.6
GYPAU41TRsp6	NODE_277	2689	12.2582_ID_553	100	36	0	0	2	37	231	196	9.24E-13	67.6
NC_009523_31_1	NODE_1027	1446	3.16894_ID_2053	100	36	0	0	3	38	658	693	1.28E-12	67.6
NC_009523_50_1	NODE_1027	1446	3.16894_ID_2053	100	36	0	0	6	41	762	727	1.28E-12	67.6
NC_009523_37_1	NODE_3	10195	2.69882_ID_5	100	36	0	0	7	42	5068	5033	1.28E-12	67.6
NC_017079_7_347	NODE_534	2017	18.1611_ID_1067	100	35	0	0	1	35	765	799	2.95E-12	65.8
CYOC812TFsp2	NODE_1104	1396	18.9605_ID_2207	100	35	0	0	1	35	199	233	2.95E-12	65.8
CYPJT16TRsp3	NODE_277	2689	12.2582_ID_553	100	35	0	0	1	35	1880	1914	2.95E-12	65.8
YMJB041TRsp8	NODE_356	2433	12.7817_ID_711	100	35	0	0	1	35	1925	1891	2.95E-12	65.8
YMJB041TRsp2	NODE_5	9229	25.4444_ID_9	100	35	0	0	1	35	1641	1607	2.95E-12	65.8
NC_009523_33_10	NODE_1659	1117	11.4529_ID_3317	97.368	38	1	0	1	38	778	815	3.51E-12	65.8
NC_009523_34_36	NODE_26	6389	5.19924_ID_51	97.368	38	1	0	1	38	866	829	3.51E-12	65.8
NC_009523_52_1	NODE_1027	1446	3.16894_ID_2053	100	35	0	0	6	40	768	802	3.88E-12	65.8
NC_009523_52_1	NODE_164	3468	1.7322_ID_327	100	35	0	0	6	40	1520	1486	3.88E-12	65.8
NC_009523_37_1	NODE_1370	1239	3.58784_ID_2739	95.122	41	2	0	2	42	1158	1198	4.62E-12	65.8
NC_009523_50_1	NODE_65	5007	4.08078_ID_129	95.122	41	2	0	1	41	4890	4930	4.62E-12	65.8
NC_009523_37_1	NODE_1027	1446	3.16894_ID_2053	97.368	38	1	0	5	42	764	727	4.62E-12	65.8
NC_009523_37_1	NODE_164	3468	1.7322_ID_327	97.368	38	1	0	5	42	1456	1493	4.62E-12	65.8
NC_009523_37_1	NODE_2024	1007	1.98214_ID_4047	97.436	39	0	1	6	44	950	987	4.62E-12	65.8
NC_009523_31_1	NODE_541	2005	2.40051_ID_1081	100	35	0	0	4	38	460	494	4.62E-12	65.8
NC_009523_31_1	NODE_918	1538	2.04585_ID_1835	100	35	0	0	4	38	1461	1495	4.62E-12	65.8
CRISPR_III_metagenome_CYNAC89TF_VT_4	NODE_327	2526	24.8037_ID_653	100	34	0	0	1	34	393	360	9.96E-12	63.9
GYQAS16TRsp9	NODE_1299	1276	5.13186_ID_2597	100	34	0	0	1	34	581	614	9.96E-12	63.9
GYQAP05TFsp3	NODE_1475	1186	0.85588_ID_2949	97.297	37	1	0	1	37	659	623	1.20E-11	63.9
YMJAS92TRsp9	NODE_193	3247	7.30545_ID_385	97.297	37	1	0	1	37	2261	2297	1.20E-11	63.9
CYOC812TFsp10	NODE_90	4374	8.6733_ID_179	100	34	0	0	4	37	1139	1106	1.20E-11	63.9
GYQAP05TRsp4	NODE_193	3247	7.30545_ID_385	100	34	0	0	3	36	2047	2080	1.33E-11	63.9
NC_009523_37_1	NODE_977	1488	2.45569_ID_1953	97.368	38	0	1	8	44	62	25	1.66E-11	63.9
YMJB041TRsp7	NODE_500	2065	17.6378_ID_999	100	33	0	0	1	33	27	59	3.82E-11	62.1
F2HZBTK02GFVI0	NODE_196	3205	180.599_ID_391	97.222	36	1	0	1	36	1184	1149	4.06E-11	62.1
F2HZBTK02HDYZI	NODE_225	2972	17.2331_ID_449	97.222	36	1	0	1	36	2067	2032	4.06E-11	62.1
CYOAB23TRsp5	NODE_5	9229	25.4444_ID_9	97.222	36	1	0	1	36	3666	3631	4.06E-11	62.1
YMJB305TRsp2	NODE_615	1892	53.27_ID_1229	97.222	36	1	0	1	36	637	672	4.06E-11	62.1
NC_009523_86_84	NODE_863	1603	21.3372_ID_1725	97.222	36	1	0	1	36	580	615	4.06E-11	62.1
CYOB304TRsp7	NODE_1300	1276	60.6052_ID_2599	100	33	0	0	2	34	906	938	4.06E-11	62.1
YMJAS92TRsp8	NODE_193	3247	7.30545_ID_385	100	33	0	0	1	33	2615	2647	4.06E-11	62.1
F2HZBTK02F3AY9	NODE_307	2600	2.22593_ID_613	100	33	0	0	1	33	2578	2546	4.06E-11	62.1
CYPJT16TRsp2	NODE_310	2596	45.4164_ID_619	100	33	0	0	1	33	2318	2350	4.06E-11	62.1
CYPJT16TRsp4	NODE_578	1942	83.7366_ID_1155	100	33	0	0	1	33	1373	1405	4.06E-11	62.1
1117552040018_6	NODE_648	1861	0.919712_ID_1295	97.222	36	1	0	1	36	1251	1216	4.06E-11	62.1
F2HZBTK02FMPKS.1	NODE_1013	1456	117.706_ID_2025	97.222	36	1	0	2	37	1101	1066	4.30E-11	62.1
1117551911027_6	NODE_1849	1060	9.34428_ID_3697	97.222	36	1	0	2	37	724	759	4.30E-11	62.1
1117551940953_6	NODE_1849	1060	9.34428_ID_3697	97.222	36	1	0	2	37	724	759	4.30E-11	62.1
1117551959604_7	NODE_1849	1060	9.34428_ID_3697	97.222	36	1	0	2	37	724	759	4.30E-11	62.1
F2HZBTK02FMPKS.4	NODE_1924	1032	315.215_ID_3847	97.222	36	1	0	2	37	545	580	4.30E-11	62.1
GYPAU41TRsp11	NODE_500	2065	17.6378_ID_999	100	33	0	0	2	34	1442	1474	4.54E-11	62.1
GYQAP05TRsp4	NODE_193	3247	7.30545_ID_385	94.872	39	2	0	1	39	1994	2032	4.78E-11	62.1
NC_009523_52_1	NODE_802	1665	1.89814_ID_1603	94.872	39	2	0	2	40	3	41	5.02E-11	62.1
NC_009523_37_1	NODE_658	1844	2.32923_ID_1315	95	40	1	1	6	44	1784	1823	5.97E-11	62.1
NC_009523_50_1	NODE_1370	1239	3.58784_ID_2739	97.222	36	1	0	6	41	1163	1198	5.97E-11	62.1
NC_009523_7_18	NODE_1159	1352	65.1966_ID_2317	100	32	0	0	1	32	261	230	1.12E-10	60.2
YMJB776TRsp3	NODE_225	2972	17.2331_ID_449	100	32	0	0	1	32	2631	2600	1.12E-10	60.2
YMJB776TRsp3	NODE_239	2876	8.23396_ID_477	100	32	0	0	1	32	1118	1087	1.12E-10	60.2
CRISPR_II_metagenome_YMIA938TF_VT_4	NODE_10	8024	11.4313_ID_19	97.143	35	1	0	1	35	3868	3902	1.37E-10	60.2
CRISPR_II_metagenome_YMIA938TF_VT_5	NODE_10	8024	11.4313_ID_19	97.143	35	1	0	1	35	3868	3902	1.37E-10	60.2
CYOC812TFsp2	NODE_193	3247	7.30545_ID_385	97.143	35	1	0	1	35	1247	1213	1.37E-10	60.2
NC_016025_2_46	NODE_414	2281	2.77179_ID_827	97.222	36	0	1	1	36	91	57	1.46E-10	60.2
YMJAA05TFsp2	NODE_1299	1276	5.13186_ID_2597	100	32	0	0	1	32	730	761	1.46E-10	60.2
CYOB304TRsp7	NODE_196	3205	180.599_ID_391	100	32	0	0	2	33	1159	1190	1.46E-10	60.2
NC_009523_52_1	NODE_164	3468	1.7322_ID_327	94.737	38	2	0	3	40	1455	1418	1.80E-10	60.2
NC_009523_52_1	NODE_1027	1446	3.16894_ID_2053	97.143	35	1	0	6	40	700	734	1.80E-10	60.2
NC_009523_52_1	NODE_1886	1045	1.09798_ID_3771	97.143	35	1	0	6	40	140	106	1.80E-10	60.2
NC_009523_52_1	NODE_541	2005	2.40051_ID_1081	97.143	35	1	0	6	40	501	535	1.80E-10	60.2
NC_009523_31_1	NODE_250	2824	1.82521_ID_499	91.111	45	2	2	1	44	2801	2758	2.15E-10	60.2
CRISPR_II_metagenome_CYPJ361TR_VT_9	NODE_200	3190	9.45391_ID_399	90.909	44	4	0	15	58	862	905	3.43E-10	60.2
YMJB041TRsp5	NODE_1299	1276	5.13186_ID_2597	97.059	34	1	0	1	34	581	614	4.64E-10	58.4
YMJB041TRsp5	NODE_500	2065	17.6378_ID_999	97.059	34	1	0	1	34	1448	1415	4.64E-10	58.4
NC_009523_86_90	NODE_684	1816	124.931_ID_1367	97.059	34	1	0	1	34	992	1025	4.64E-10	58.4
CYOC812TFsp2	NODE_1104	1396	18.9605_ID_2207	97.059	34	1	0	1	34	217	250	4.94E-10	58.4
GYOA006TFsp15	NODE_1475	1186	0.85588_ID_2949	97.059	34	1	0	3	36	553	520	5.25E-10	58.4
YMJAI52TFsp3	NODE_1299	1276	5.13186_ID_2597	94.595	37	2	0	1	37	640	604	5.56E-10	58.4
YMJB632TFsp6	NODE_1475	1186	0.85588_ID_2949	94.595	37	2	0	1	37	982	1018	5.56E-10	58.4
CYPJT16TRsp9	NODE_467	2153	5.18732_ID_933	97.059	34	1	0	2	35	1347	1314	5.56E-10	58.4
CYOCG78TFsp7	NODE_83	4564	62.4325_ID_165	97.059	34	1	0	1	34	2848	2881	5.56E-10	58.4
NC_009523_33_24	NODE_604	1906	4.19773_ID_1207	100	31	0	0	7	37	820	790	5.56E-10	58.4
GYPAU41TRsp11	NODE_1299	1276	5.13186_ID_2597	94.595	37	2	0	2	38	587	551	5.87E-10	58.4
CRISPR_IID_OS_B_SP3	NODE_1550	1159	2.34692_ID_3099	94.595	37	2	0	3	39	112	76	6.18E-10	58.4
NC_007776_1_3	NODE_1550	1159	2.34692_ID_3099	94.595	37	2	0	3	39	112	76	6.18E-10	58.4
GYQAP05TRsp4	NODE_225	2972	17.2331_ID_449	94.595	37	2	0	3	39	1047	1011	6.18E-10	58.4
GYQAP05TRsp4	NODE_277	2689	12.2582_ID_553	97.059	34	1	0	1	34	2557	2524	6.18E-10	58.4
CRISPR_II_metagenome_CYPLF23TR_VT_4	NODE_77	4745	11.3424_ID_153	92.5	40	3	0	3	42	4300	4339	7.11E-10	58.4
NC_009523_31_1	NODE_587	1928	3.47197_ID_1173	92.5	40	3	0	4	43	1871	1910	7.73E-10	58.4
NC_009523_50_1	NODE_2024	1007	1.98214_ID_4047	92.683	41	2	1	1	41	946	985	7.73E-10	58.4
NC_009523_50_1	NODE_658	1844	2.32923_ID_1315	92.683	41	2	1	2	41	1781	1821	7.73E-10	58.4
NC_009523_31_1	NODE_164	3468	1.7322_ID_327	94.595	37	2	0	2	38	1495	1459	7.73E-10	58.4
NC_009523_37_1	NODE_65	5007	4.08078_ID_129	94.595	37	2	0	6	42	4894	4930	7.73E-10	58.4
CRISPR_III_metagenome_CYPKN21TF_VT_5	NODE_810	1659	3.76808_ID_1619	96.97	33	1	0	1	33	244	276	1.56E-09	56.5
YMAAQ10TFsp7	NODE_277	2689	12.2582_ID_553	96.97	33	1	0	1	33	1084	1116	1.78E-09	56.5
YMJB041TRsp7	NODE_90	4374	8.6733_ID_179	96.97	33	1	0	1	33	4289	4321	1.78E-09	56.5
YMIAT26TRsp1	NODE_110	4028	11.4518_ID_219	100	30	0	0	1	30	2474	2503	1.78E-09	56.5
CYPJT16TRsp5	NODE_578	1942	83.7366_ID_1155	100	30	0	0	6	35	352	381	1.78E-09	56.5
NC_009523_33_29	NODE_752	1715	874.427_ID_1503	100	30	0	0	6	35	750	721	1.78E-09	56.5
YMJB305TRsp10	NODE_344	2479	15.7327_ID_687	94.444	36	2	0	1	36	350	315	1.89E-09	56.5
YMJAA05TFsp4	NODE_193	3247	7.30545_ID_385	96.97	33	1	0	4	36	2522	2554	1.89E-09	56.5
YMIA121TFsp2	NODE_430	2238	62.3633_ID_859	96.97	33	1	0	4	36	2078	2046	1.89E-09	56.5
YMJAA05TFsp2	NODE_604	1906	4.19773_ID_1207	96.97	33	1	0	3	35	1906	1874	1.89E-09	56.5
CYPJT16TRsp9	NODE_542	2003	8.07495_ID_1083	94.444	36	2	0	2	37	122	157	2.00E-09	56.5
CRISPR_IID_OS_B_SP3	NODE_1221	1320	10.313_ID_2441	100	30	0	0	8	37	1112	1141	2.22E-09	56.5
NC_007776_1_3	NODE_1221	1320	10.313_ID_2441	100	30	0	0	8	37	1112	1141	2.22E-09	56.5
NC_009523_38_59	NODE_355	2434	24.2055_ID_709	92.308	39	3	0	1	39	2363	2401	2.22E-09	56.5
YMJAS92TRsp7	NODE_1830	1066	806.791_ID_3659	96.97	33	1	0	1	33	246	278	2.22E-09	56.5
GYQAP05TRsp4	NODE_239	2876	8.23396_ID_477	96.97	33	1	0	2	34	103	71	2.22E-09	56.5
CYOCG78TFsp3	NODE_617	1892	185.911_ID_1233	96.97	33	1	0	2	34	560	528	2.22E-09	56.5
NC_009523_52_1	NODE_2024	1007	1.98214_ID_4047	92.308	39	3	0	2	40	949	911	2.33E-09	56.5
NC_009523_52_1	NODE_308	2600	4.56621_ID_615	92.308	39	3	0	2	40	775	737	2.33E-09	56.5
NC_009523_52_1	NODE_658	1844	2.32923_ID_1315	92.308	39	3	0	2	40	1783	1745	2.33E-09	56.5
NC_009523_52_1	NODE_88	4479	6.56352_ID_175	92.308	39	3	0	2	40	4385	4347	2.33E-09	56.5
NC_009523_50_1	NODE_164	3468	1.7322_ID_327	94.444	36	2	0	6	41	1458	1493	2.78E-09	56.5
NC_009523_50_1	NODE_65	5007	4.08078_ID_129	94.444	36	2	0	6	41	4963	4998	2.78E-09	56.5
YMJB776TRsp3	NODE_1104	1396	18.9605_ID_2207	100	29	0	0	4	32	1016	988	5.20E-09	54.7
CYPDF69TRsp12	NODE_1475	1186	0.85588_ID_2949	96.875	32	1	0	1	32	243	274	5.60E-09	54.7
YMJB041TRsp5	NODE_110	4028	11.4518_ID_219	96.875	32	1	0	3	34	1603	1572	6.00E-09	54.7
CYPKF54TRsp5	NODE_614	1892	39.7305_ID_1227	100	29	0	0	6	34	419	447	6.00E-09	54.7
NC_016025_2_44	NODE_414	2281	2.77179_ID_827	94.286	35	2	0	1	35	2094	2128	6.40E-09	54.7
CYOB304TRsp4	NODE_110	4028	11.4518_ID_219	94.286	35	2	0	1	35	2744	2778	6.40E-09	54.7
CYOC812TFsp2	NODE_1104	1396	18.9605_ID_2207	94.286	35	2	0	1	35	181	215	6.40E-09	54.7
CYPMM86TRsp2	NODE_1839	1063	34.375_ID_3677	94.286	35	2	0	1	35	720	754	6.40E-09	54.7
CYOAB23TRsp6	NODE_467	2153	5.18732_ID_933	94.286	35	2	0	1	35	1484	1450	6.40E-09	54.7
NC_009523_33_8	NODE_277	2689	12.2582_ID_553	96.875	32	1	0	4	35	726	757	6.40E-09	54.7
CYPJT16TRsp5	NODE_304	2610	22.7933_ID_607	96.875	32	1	0	4	35	2455	2424	6.40E-09	54.7
NC_009523_38_113	NODE_752	1715	874.427_ID_1503	96.875	32	1	0	1	32	746	777	6.40E-09	54.7
F2HZBTK02IEQQO.3	NODE_196	3205	180.599_ID_391	96.97	33	0	1	3	35	1742	1773	6.40E-09	54.7
YMJB041TRsp7	NODE_110	4028	11.4518_ID_219	100	29	0	0	1	29	242	270	6.40E-09	54.7
CYOC812TFsp5	NODE_225	2972	17.2331_ID_449	94.286	35	2	0	3	37	309	275	7.20E-09	54.7
NC_009523_38_77	NODE_193	3247	7.30545_ID_385	100	29	0	0	9	37	1772	1744	7.20E-09	54.7
1117552052945_4	NODE_1113	1390	2.11011_ID_2225	92.105	38	3	0	1	38	240	277	7.60E-09	54.7
YMJB305TRsp5	NODE_2040	1004	2428.03_ID_4079	92.105	38	3	0	1	38	143	180	7.60E-09	54.7
YMJB305TRsp5	NODE_310	2596	45.4164_ID_619	92.105	38	3	0	1	38	245	282	7.60E-09	54.7
GYQA021TRsp5	NODE_684	1816	124.931_ID_1367	92.105	38	3	0	1	38	238	201	7.60E-09	54.7
YMJAS92TRsp12	NODE_90	4374	8.6733_ID_179	92.105	38	3	0	1	38	174	211	7.60E-09	54.7
GYPAU41TRsp10	NODE_1385	1233	512.925_ID_2769	92.105	38	3	0	2	39	1110	1147	7.99E-09	54.7
CYOCG78TFsp3	NODE_196	3205	180.599_ID_391	92.105	38	3	0	2	39	3165	3128	7.99E-09	54.7
GYQAP05TRsp4	NODE_193	3247	7.30545_ID_385	100	29	0	0	3	31	2083	2111	7.99E-09	54.7
CRISPR_II_metagenome_YMAAW47TF_VT_3	NODE_475	2124	29.7564_ID_949	92.105	38	3	0	1	38	1173	1136	7.99E-09	54.7
NC_009523_52_1	NODE_1609	1134	1.48563_ID_3217	92.105	38	3	0	2	39	1045	1008	8.39E-09	54.7
NC_009523_52_1	NODE_644	1867	1.77097_ID_1287	94.286	35	2	0	6	40	1149	1183	8.39E-09	54.7
NC_009523_52_1	NODE_65	5007	4.08078_ID_129	94.286	35	2	0	6	40	4957	4923	8.39E-09	54.7
NC_009523_52_1	NODE_977	1488	2.45569_ID_1953	94.286	35	2	0	6	40	69	103	8.39E-09	54.7
NC_009523_37_1	NODE_1027	1446	3.16894_ID_2053	92.105	38	3	0	5	42	696	659	9.99E-09	54.7
NC_009523_31_1	NODE_1370	1239	3.58784_ID_2739	92.105	38	3	0	1	38	1201	1164	9.99E-09	54.7
NC_009523_37_1	NODE_541	2005	2.40051_ID_1081	92.105	38	3	0	7	44	495	458	9.99E-09	54.7
NC_009523_37_1	NODE_918	1538	2.04585_ID_1835	92.105	38	3	0	5	42	1498	1461	9.99E-09	54.7
NC_009523_50_1	NODE_977	1488	2.45569_ID_1953	94.444	36	1	1	7	41	62	27	9.99E-09	54.7
GYQAS16TRsp9	NODE_500	2065	17.6378_ID_999	94.118	34	2	0	1	34	1448	1415	2.16E-08	52.8
YMJB041TRsp3	NODE_1917	1034	17.4443_ID_3833	96.774	31	1	0	4	34	327	357	2.16E-08	52.8
NC_009523_86_90	NODE_686	1812	266.076_ID_1371	96.774	31	1	0	1	31	762	732	2.16E-08	52.8
CYPKF54TRsp10	NODE_1300	1276	60.6052_ID_2599	100	28	0	0	7	34	945	972	2.16E-08	52.8
NC_016025_4_2	NODE_1144	1364	1.54011_ID_2287	96.774	31	1	0	1	31	498	468	2.30E-08	52.8
F2HZBTK02IEQQO.4	NODE_1557	1158	15.6201_ID_3113	92.105	38	1	2	1	36	949	912	2.44E-08	52.8
YMIAT26TRsp2	NODE_1104	1396	18.9605_ID_2207	96.774	31	1	0	6	36	968	938	2.44E-08	52.8
F2HZBTK02GFVI0	NODE_1300	1276	60.6052_ID_2599	96.875	32	0	1	1	32	931	901	2.44E-08	52.8
CYOCG78TFsp4	NODE_5	9229	25.4444_ID_9	91.892	37	3	0	1	37	1641	1677	2.59E-08	52.8
NC_009523_38_52	NODE_578	1942	83.7366_ID_1155	91.892	37	3	0	1	37	90	126	2.59E-08	52.8
YMJAS92TRsp9	NODE_683	1816	3.96763_ID_1365	91.892	37	3	0	1	37	1420	1456	2.59E-08	52.8
GYQA973TFsp1	NODE_1659	1117	11.4529_ID_3317	94.118	34	2	0	4	37	740	707	2.59E-08	52.8
YMBBL25TFsp3	NODE_844	1616	992.525_ID_1687	94.118	34	2	0	1	34	525	558	2.59E-08	52.8
NC_009523_33_24	NODE_900	1554	1.40027_ID_1799	94.118	34	2	0	4	37	106	73	2.59E-08	52.8
NC_009523_33_24	NODE_467	2153	5.18732_ID_933	96.774	31	1	0	7	37	70	100	2.59E-08	52.8
NC_009523_38_51|NC_009523_38_53	NODE_355	2434	24.2055_ID_709	100	28	0	0	10	37	1773	1746	2.59E-08	52.8
CRISPR_II_metagenome_YMACF06TF_VT_2	NODE_1586	1144	1.46832_ID_3171	91.892	37	3	0	1	37	19	55	2.59E-08	52.8
GYPAU41TRsp10	NODE_1159	1352	65.1966_ID_2317	96.774	31	1	0	6	36	356	326	2.88E-08	52.8
GYQAP05TRsp4	NODE_277	2689	12.2582_ID_553	96.774	31	1	0	6	36	2489	2459	2.88E-08	52.8
NC_009523_52_1	NODE_1502	1176	1.94648_ID_3003	94.286	35	0	1	6	40	30	62	3.02E-08	52.8
NC_009523_31_1	NODE_2024	1007	1.98214_ID_4047	90.244	41	3	1	4	44	985	946	3.59E-08	52.8
NC_009523_37_1	NODE_250	2824	1.82521_ID_499	91.892	37	3	0	6	42	2762	2798	3.59E-08	52.8
NC_009523_31_1	NODE_3	10195	2.69882_ID_5	91.892	37	3	0	2	38	5031	5067	3.59E-08	52.8
NC_009523_37_1	NODE_753	1714	1.95238_ID_1505	96.774	31	1	0	14	44	37	7	3.59E-08	52.8
NC_009523_31_1	NODE_352	2441	1.64166_ID_703	100	28	0	0	1	28	2376	2349	3.59E-08	52.8
CYPHO03TFsp1	NODE_90	4374	8.6733_ID_179	96.667	30	1	0	1	30	3567	3538	6.22E-08	51
CRISPR_III_metagenome_GYUA948TR_VT_10	NODE_5	9229	25.4444_ID_9	96.667	30	1	0	1	30	664	635	6.72E-08	51
CYOB643TFsp11	NODE_500	2065	17.6378_ID_999	96.667	30	1	0	1	30	1611	1640	6.72E-08	51
CYOBA05TFsp10	NODE_844	1616	992.525_ID_1687	96.667	30	1	0	1	30	1080	1109	6.72E-08	51
YMBCF53TRBsp11	NODE_256	2781	20.8067_ID_511	100	27	0	0	6	32	313	287	6.72E-08	51
YMBCD75TRBsp11	NODE_650	1858	3.39823_ID_1299	100	27	0	0	4	30	1738	1764	6.72E-08	51
CYOBA05TFsp11	NODE_915	1542	435.46_ID_1829	100	27	0	0	3	29	22	48	6.72E-08	51
CYOBA05TFsp11	NODE_915	1542	435.46_ID_1829	100	27	0	0	3	29	1509	1535	6.72E-08	51
CYPKF54TRsp12	NODE_196	3205	180.599_ID_391	93.939	33	2	0	2	34	1196	1164	7.76E-08	51
YMIAT26TRsp1	NODE_1627	1130	7.94884_ID_3253	100	27	0	0	4	30	662	688	8.27E-08	51
NC_009523_38_78	NODE_1299	1276	5.13186_ID_2597	91.667	36	3	0	1	36	706	671	8.79E-08	51
NC_009523_86_45	NODE_1475	1186	0.85588_ID_2949	91.667	36	3	0	1	36	664	699	8.79E-08	51
GYPA813TRsp1	NODE_239	2876	8.23396_ID_477	91.667	36	3	0	1	36	1564	1599	8.79E-08	51
GYQAS16TRsp6	NODE_344	2479	15.7327_ID_687	91.667	36	3	0	1	36	2209	2174	8.79E-08	51
GYQAS16TRsp6	NODE_90	4374	8.6733_ID_179	91.667	36	3	0	1	36	2397	2432	8.79E-08	51
YMJB305TRsp10	NODE_90	4374	8.6733_ID_179	91.667	36	3	0	1	36	4025	4060	8.79E-08	51
CYOB304TRsp1	NODE_277	2689	12.2582_ID_553	91.892	37	2	1	1	36	1980	1944	8.79E-08	51
CYPHB68TFsp3	NODE_110	4028	11.4518_ID_219	93.939	33	2	0	1	33	1159	1127	8.79E-08	51
CYOB304TRsp7	NODE_183	3305	29.7375_ID_365	93.939	33	2	0	2	34	172	140	8.79E-08	51
CYOB304TRsp7	NODE_183	3305	29.7375_ID_365	96.667	30	1	0	5	34	2006	1977	8.79E-08	51
1117551911027_6	NODE_1493	1179	2.31762_ID_2985	91.667	36	3	0	2	37	752	787	9.31E-08	51
1117551940953_6	NODE_1493	1179	2.31762_ID_2985	91.667	36	3	0	2	37	752	787	9.31E-08	51
1117551959604_7	NODE_1493	1179	2.31762_ID_2985	91.667	36	3	0	2	37	752	787	9.31E-08	51
YMIAT26TRsp10	NODE_1755	1084	19.447_ID_3509	91.667	36	3	0	1	36	918	883	9.31E-08	51
1117551911027_6	NODE_1261	1296	99.5165_ID_2521	93.939	33	2	0	5	37	215	183	9.31E-08	51
1117551940953_6	NODE_1261	1296	99.5165_ID_2521	93.939	33	2	0	5	37	215	183	9.31E-08	51
1117551959604_7	NODE_1261	1296	99.5165_ID_2521	93.939	33	2	0	5	37	215	183	9.31E-08	51
GYQAP05TRsp7	NODE_277	2689	12.2582_ID_553	93.939	33	2	0	1	33	1225	1193	9.31E-08	51
CYPJT16TRsp9	NODE_344	2479	15.7327_ID_687	96.667	30	1	0	2	31	1642	1613	9.31E-08	51
YMJB305TRsp4	NODE_683	1816	3.96763_ID_1365	96.667	30	1	0	1	30	1575	1546	9.31E-08	51
GYQAP05TRsp7	NODE_90	4374	8.6733_ID_179	100	27	0	0	11	37	859	885	9.31E-08	51
NC_014752_10_1	NODE_380	2373	5.83003_ID_759	96.667	30	1	0	1	30	724	753	9.82E-08	51
NC_009523_38_55	NODE_355	2434	24.2055_ID_709	91.667	36	3	0	4	39	1549	1514	1.03E-07	51
GYPAU41TRsp10	NODE_1530	1165	33.7595_ID_3059	93.939	33	2	0	2	34	118	86	1.03E-07	51
GYQAP05TRsp4	NODE_239	2876	8.23396_ID_477	96.667	30	1	0	6	35	30	1	1.03E-07	51
NC_009523_52_1	NODE_1027	1446	3.16894_ID_2053	91.667	36	3	0	1	36	627	662	1.09E-07	51
NC_009523_52_1	NODE_191	3251	2.20526_ID_381	91.667	36	3	0	5	40	4	39	1.09E-07	51
NC_009523_52_1	NODE_250	2824	1.82521_ID_499	91.667	36	3	0	2	37	2761	2726	1.09E-07	51
NC_009523_37_1	NODE_1469	1191	2.20599_ID_2937	96.667	30	1	0	13	42	84	113	1.29E-07	51
NC_009523_37_1	NODE_1886	1045	1.09798_ID_3771	96.667	30	1	0	13	42	84	113	1.29E-07	51
NC_009523_37_1	NODE_644	1867	1.77097_ID_1287	100	27	0	0	18	44	1200	1174	1.29E-07	51
NC_011883_1_3	NODE_740	1725	1.00359_ID_1479	93.939	33	2	0	5	37	1582	1614	1.91E-07	51
CRISPR_III_metagenome_GYUA948TR_VT_10	NODE_1819	1068	49.8016_ID_3637	93.75	32	2	0	1	32	556	525	2.42E-07	49.1
GYTAC36TFsp12	NODE_1475	1186	0.85588_ID_2949	93.75	32	2	0	1	32	682	651	2.42E-07	49.1
CYOB643TFsp1	NODE_2064	1000	157.399_ID_4127	93.75	32	2	0	1	32	838	869	2.42E-07	49.1
YMBCF53TRBsp4	NODE_26	6389	5.19924_ID_51	93.75	32	2	0	1	32	1839	1870	2.42E-07	49.1
CYOBA05TFsp11	NODE_5	9229	25.4444_ID_9	100	26	0	0	4	29	2437	2462	2.42E-07	49.1
CYOAB23TRsp2	NODE_1819	1068	49.8016_ID_3637	93.75	32	2	0	2	33	1006	1037	2.60E-07	49.1
CRISPR_III_metagenome_CYNAC89TF_VT_6	NODE_1136	1370	75.8989_ID_2271	93.75	32	2	0	3	34	86	117	2.79E-07	49.1
GYQAS16TRsp9	NODE_110	4028	11.4518_ID_219	93.75	32	2	0	3	34	1603	1572	2.79E-07	49.1
GYQAS16TRsp3	NODE_863	1603	21.3372_ID_1725	93.75	32	2	0	3	34	737	706	2.79E-07	49.1
GYQA973TFsp10	NODE_1475	1186	0.85588_ID_2949	100	26	0	0	1	26	261	286	2.79E-07	49.1
NC_009523_86_82	NODE_1475	1186	0.85588_ID_2949	91.429	35	3	0	1	35	149	183	2.98E-07	49.1
GYSAB50TRsp2	NODE_1675	1110	1.12322_ID_3349	91.429	35	3	0	1	35	757	723	2.98E-07	49.1
CYOC812TFsp2	NODE_193	3247	7.30545_ID_385	91.429	35	3	0	1	35	1229	1195	2.98E-07	49.1
CYOCG78TRsp8	NODE_225	2972	17.2331_ID_449	91.429	35	3	0	1	35	1325	1359	2.98E-07	49.1
CYOAB23TRsp9	NODE_430	2238	62.3633_ID_859	91.429	35	3	0	1	35	215	181	2.98E-07	49.1
YMJB041TRsp2	NODE_505	2057	24.6853_ID_1009	91.429	35	3	0	1	35	1533	1499	2.98E-07	49.1
GYQAP05TRsp6	NODE_193	3247	7.30545_ID_385	93.75	32	2	0	4	35	577	546	2.98E-07	49.1
CYPMM86TRsp2	NODE_256	2781	20.8067_ID_511	93.75	32	2	0	1	32	2555	2586	2.98E-07	49.1
F2HZBTK02IEQQO.3	NODE_1196	1335	54.3266_ID_2391	93.939	33	1	1	3	35	127	158	2.98E-07	49.1
F2HZBTK02IEQQO.3	NODE_1557	1158	15.6201_ID_3113	93.939	33	1	1	3	35	127	158	2.98E-07	49.1
F2HZBTK02IEQQO.3	NODE_304	2610	22.7933_ID_607	93.939	33	1	1	3	35	1213	1244	2.98E-07	49.1
CYPCI86TFsp5	NODE_1475	1186	0.85588_ID_2949	100	26	0	0	6	31	859	834	2.98E-07	49.1
NC_017567_3_21	NODE_52	5294	4.04906_ID_103	93.939	33	1	1	3	35	2353	2322	2.98E-07	49.1
1117551912443_2	NODE_648	1861	0.919712_ID_1295	100	26	0	0	10	35	1632	1657	2.98E-07	49.1
1117551912443_5	NODE_648	1861	0.919712_ID_1295	100	26	0	0	10	35	1632	1657	2.98E-07	49.1
CYOAB23TRsp8	NODE_453	2196	21.957_ID_905	96.552	29	1	0	1	29	841	869	3.16E-07	49.1
CYOAB23TRsp8	NODE_467	2153	5.18732_ID_933	96.552	29	1	0	1	29	847	875	3.16E-07	49.1
YMJAA05TFsp2	NODE_277	2689	12.2582_ID_553	100	26	0	0	11	36	1377	1402	3.16E-07	49.1
YMJAA05TFsp6	NODE_277	2689	12.2582_ID_553	100	26	0	0	7	32	592	567	3.16E-07	49.1
YMJAI52TFsp3	NODE_110	4028	11.4518_ID_219	91.429	35	3	0	3	37	1548	1582	3.35E-07	49.1
GYQAP05TRsp7	NODE_1659	1117	11.4529_ID_3317	93.75	32	2	0	2	33	1088	1057	3.35E-07	49.1
GYQA973TFsp1	NODE_277	2689	12.2582_ID_553	93.75	32	2	0	4	35	876	845	3.35E-07	49.1
YMJAS92TRsp9	NODE_277	2689	12.2582_ID_553	93.75	32	2	0	1	32	2278	2247	3.35E-07	49.1
GYQAP05TRsp3	NODE_90	4374	8.6733_ID_179	93.75	32	2	0	1	32	1369	1338	3.35E-07	49.1
GYPAU41TRsp11	NODE_110	4028	11.4518_ID_219	91.892	37	0	3	2	36	1599	1634	3.53E-07	49.1
CRISPR_II_metagenome_YMAAW47TF_VT_3	NODE_327	2526	24.8037_ID_653	93.75	32	2	0	7	38	862	893	3.72E-07	49.1
GYQAP05TRsp4	NODE_683	1816	3.96763_ID_1365	93.75	32	2	0	3	34	1224	1255	3.72E-07	49.1
GYQAP05TRsp4	NODE_683	1816	3.96763_ID_1365	96.552	29	1	0	3	31	1242	1270	3.72E-07	49.1
NC_009523_52_1	NODE_37	5675	3.15552_ID_73	91.429	35	3	0	6	40	1116	1150	3.91E-07	49.1
NC_009523_52_1	NODE_699	1790	2.67896_ID_1397	91.429	35	3	0	6	40	14	48	3.91E-07	49.1
NC_009523_52_1	NODE_187	3299	2.53268_ID_373	96.552	29	1	0	8	36	2325	2297	3.91E-07	49.1
NC_009523_31_1	NODE_1469	1191	2.20599_ID_2937	93.75	32	2	0	2	33	115	84	4.65E-07	49.1
NC_009523_31_1	NODE_1886	1045	1.09798_ID_3771	93.75	32	2	0	2	33	115	84	4.65E-07	49.1
NC_009523_50_1	NODE_250	2824	1.82521_ID_499	96.552	29	1	0	1	29	2758	2786	4.65E-07	49.1
NC_009523_50_1	NODE_37	5675	3.15552_ID_73	100	26	0	0	16	41	1168	1143	4.65E-07	49.1
CYMA448TFsp9	NODE_310	2596	45.4164_ID_619	96.429	28	1	0	1	28	1709	1682	9.36E-07	47.3
GYQAI82TFsp10	NODE_473	2128	2.49011_ID_945	96.429	28	1	0	1	28	1610	1637	9.36E-07	47.3
YMJB041TRsp6	NODE_542	2003	8.07495_ID_1083	91.176	34	3	0	1	34	777	810	1.00E-06	47.3
GYSAE53TFsp2	NODE_744	1720	1.81261_ID_1487	93.548	31	2	0	4	34	1358	1328	1.00E-06	47.3
NC_009523_86_90	NODE_863	1603	21.3372_ID_1725	96.429	28	1	0	1	28	983	1010	1.00E-06	47.3
CYPEO21TFsp9	NODE_277	2689	12.2582_ID_553	93.548	31	2	0	5	35	1010	1040	1.07E-06	47.3
NC_009523_38_48	NODE_356	2433	12.7817_ID_711	93.548	31	2	0	2	32	422	392	1.07E-06	47.3
CYPL002TRsp1	NODE_538	2012	2.0465_ID_1075	93.548	31	2	0	1	31	184	214	1.07E-06	47.3
YMJB305TRsp10	NODE_453	2196	21.957_ID_905	91.176	34	3	0	1	34	76	43	1.14E-06	47.3
YMJB305TRsp10	NODE_542	2003	8.07495_ID_1083	91.176	34	3	0	1	34	1413	1446	1.14E-06	47.3
YMJAA05TFsp6	NODE_90	4374	8.6733_ID_179	93.75	32	1	1	1	32	1626	1656	1.14E-06	47.3
YMJAA05TFsp2	NODE_193	3247	7.30545_ID_385	100	25	0	0	11	35	3158	3134	1.14E-06	47.3
YMIAD96TRsp2	NODE_1627	1130	7.94884_ID_3253	91.176	34	3	0	1	34	287	320	1.14E-06	47.3
NC_009523_38_77	NODE_225	2972	17.2331_ID_449	96.429	28	1	0	9	36	1376	1403	1.20E-06	47.3
NC_010175_25_69|NC_012032_26_69	NODE_1279	1287	1.16477_ID_2557	93.548	31	2	0	8	38	82	112	1.27E-06	47.3
YMAAQ10TFsp1	NODE_355	2434	24.2055_ID_709	91.176	34	3	0	2	35	1497	1464	1.27E-06	47.3
CYOC812TFsp7	NODE_404	2303	33.7064_ID_807	100	25	0	0	7	31	1035	1011	1.27E-06	47.3
GYQAP05TRsp4	NODE_193	3247	7.30545_ID_385	91.176	34	3	0	2	35	2064	2097	1.34E-06	47.3
GYQAP05TRsp4	NODE_225	2972	17.2331_ID_449	91.176	34	3	0	3	36	1083	1050	1.34E-06	47.3
GYQAP05TRsp4	NODE_5	9229	25.4444_ID_9	93.548	31	2	0	1	31	6407	6437	1.34E-06	47.3
GYPAU41TRsp10	NODE_1613	1134	318.919_ID_3225	100	25	0	0	2	26	25	1	1.34E-06	47.3
NC_009523_52_1	NODE_1923	1032	1.98055_ID_3845	93.548	31	2	0	6	36	71	101	1.40E-06	47.3
NC_009523_52_1	NODE_25	6390	2.49424_ID_49	93.548	31	2	0	6	36	4502	4532	1.40E-06	47.3
NC_009523_52_1	NODE_250	2824	1.82521_ID_499	93.548	31	2	0	7	37	2824	2794	1.40E-06	47.3
NC_009523_52_1	NODE_541	2005	2.40051_ID_1081	93.548	31	2	0	6	36	433	463	1.40E-06	47.3
NC_009523_52_1	NODE_658	1844	2.32923_ID_1315	93.548	31	2	0	10	40	1844	1814	1.40E-06	47.3
NC_009523_52_1	NODE_918	1538	2.04585_ID_1835	93.548	31	2	0	6	36	1434	1464	1.40E-06	47.3
NC_009523_52_1	NODE_918	1538	2.04585_ID_1835	93.548	31	2	0	6	36	1502	1532	1.40E-06	47.3
NC_009523_31_1	NODE_704	1785	3.52312_ID_1407	93.548	31	2	0	1	31	41	71	1.67E-06	47.3
NC_009523_37_1	NODE_37	5675	3.15552_ID_73	96.429	28	1	0	17	44	1168	1141	1.67E-06	47.3
NC_009523_31_1	NODE_658	1844	2.32923_ID_1315	96.429	28	1	0	16	43	1808	1781	1.67E-06	47.3
CYOBA05TFsp11	NODE_5	9229	25.4444_ID_9	91.429	35	0	2	1	32	2563	2529	3.13E-06	45.4
NC_009523_7_7	NODE_83	4564	62.4325_ID_165	93.333	30	2	0	1	30	970	999	3.13E-06	45.4
YMJB776TRsp2	NODE_683	1816	3.96763_ID_1365	96.296	27	1	0	1	27	50	76	3.13E-06	45.4
CRISPR_III_metagenome_CYNAC89TF_VT_2	NODE_77	4745	11.3424_ID_153	90.909	33	3	0	1	33	2333	2301	3.37E-06	45.4
CYOAB23TRsp2	NODE_505	2057	24.6853_ID_1009	100	24	0	0	10	33	1014	1037	3.37E-06	45.4
YMJB041TRsp3	NODE_110	4028	11.4518_ID_219	100	24	0	0	11	34	1595	1572	3.61E-06	45.4
GYQAS16TRsp9	NODE_1917	1034	17.4443_ID_3833	100	24	0	0	11	34	334	357	3.61E-06	45.4
CYPKF54TRsp4	NODE_404	2303	33.7064_ID_807	100	24	0	0	11	34	27	50	3.61E-06	45.4
YMJB041TRsp3	NODE_500	2065	17.6378_ID_999	100	24	0	0	11	34	1438	1415	3.61E-06	45.4
CYPKF54TRsp4	NODE_578	1942	83.7366_ID_1155	100	24	0	0	11	34	1862	1839	3.61E-06	45.4
GYSAE53TFsp4	NODE_2064	1000	157.399_ID_4127	90.909	33	3	0	2	34	500	532	3.61E-06	45.4
CYOC812TFsp2	NODE_225	2972	17.2331_ID_449	90.909	33	3	0	3	35	1432	1464	3.85E-06	45.4
NC_009523_86_85	NODE_863	1603	21.3372_ID_1725	90.909	33	3	0	1	33	313	345	3.85E-06	45.4
CYPL002TRsp1	NODE_538	2012	2.0465_ID_1075	91.176	34	1	2	3	35	147	179	3.85E-06	45.4
1117551959604_1	NODE_110	4028	11.4518_ID_219	93.333	30	2	0	6	35	3969	3940	3.85E-06	45.4
YMACD88TRsp6	NODE_110	4028	11.4518_ID_219	93.333	30	2	0	1	30	3940	3969	3.85E-06	45.4
NC_009523_38_64	NODE_752	1715	874.427_ID_1503	93.333	30	2	0	6	35	610	581	3.85E-06	45.4
F2HZBTK02IEQQO.3	NODE_1360	1244	196.529_ID_2719	96.296	27	1	0	3	29	352	378	3.85E-06	45.4
F2HZBTK02IEQQO.3	NODE_675	1822	98.2003_ID_1349	96.296	27	1	0	3	29	1011	1037	3.85E-06	45.4
YMJAX44TFsp5	NODE_684	1816	124.931_ID_1367	96.296	27	1	0	9	35	1664	1638	3.85E-06	45.4
YMJAX44TFsp5	NODE_686	1812	266.076_ID_1371	96.296	27	1	0	9	35	90	116	3.85E-06	45.4
GYUAR74TFsp9	NODE_90	4374	8.6733_ID_179	100	24	0	0	12	35	1950	1973	3.85E-06	45.4
NC_009523_38_78	NODE_110	4028	11.4518_ID_219	90.909	33	3	0	4	36	1483	1515	4.09E-06	45.4
GYSAC85TFsp6	NODE_344	2479	15.7327_ID_687	90.909	33	3	0	2	34	391	423	4.09E-06	45.4
YMBCC79TRBsp5	NODE_344	2479	15.7327_ID_687	90.909	33	3	0	3	35	423	391	4.09E-06	45.4
YMJAA05TFsp6	NODE_1659	1117	11.4529_ID_3317	93.548	31	1	1	1	31	458	429	4.09E-06	45.4
YMJAX44TFsp9	NODE_1159	1352	65.1966_ID_2317	96.296	27	1	0	7	33	1271	1245	4.09E-06	45.4
YMJAA05TFsp4	NODE_225	2972	17.2331_ID_449	96.429	28	0	1	1	27	626	599	4.09E-06	45.4
YMJAX44TFsp9	NODE_1385	1233	512.925_ID_2769	100	24	0	0	7	30	66	43	4.09E-06	45.4
YMJAX44TFsp9	NODE_1385	1233	512.925_ID_2769	100	24	0	0	7	30	199	222	4.09E-06	45.4
YMJAX44TFsp9	NODE_1613	1134	318.919_ID_3225	100	24	0	0	7	30	1069	1092	4.09E-06	45.4
YMJAA05TFsp4	NODE_683	1816	3.96763_ID_1365	100	24	0	0	1	24	1678	1701	4.09E-06	45.4
1117552040018_4	NODE_648	1861	0.919712_ID_1295	96.296	27	1	0	10	36	177	151	4.09E-06	45.4
1117552040018_5	NODE_648	1861	0.919712_ID_1295	96.296	27	1	0	10	36	177	151	4.09E-06	45.4
1117551827714_5	NODE_344	2479	15.7327_ID_687	90.909	33	3	0	1	33	1540	1572	4.09E-06	45.4
1117551861739_4	NODE_344	2479	15.7327_ID_687	90.909	33	3	0	1	33	1540	1572	4.09E-06	45.4
1117551864360_5	NODE_344	2479	15.7327_ID_687	90.909	33	3	0	1	33	1540	1572	4.09E-06	45.4
1117551865684_5	NODE_344	2479	15.7327_ID_687	90.909	33	3	0	1	33	1540	1572	4.09E-06	45.4
1117551880012_5	NODE_344	2479	15.7327_ID_687	90.909	33	3	0	1	33	1540	1572	4.09E-06	45.4
1117551906119_4	NODE_344	2479	15.7327_ID_687	90.909	33	3	0	1	33	1540	1572	4.09E-06	45.4
1117551941343_5	NODE_344	2479	15.7327_ID_687	90.909	33	3	0	1	33	1540	1572	4.09E-06	45.4
1117551971474_5	NODE_344	2479	15.7327_ID_687	90.909	33	3	0	1	33	1540	1572	4.09E-06	45.4
1117552009918_5	NODE_344	2479	15.7327_ID_687	90.909	33	3	0	1	33	1540	1572	4.09E-06	45.4
1117552035234_5	NODE_344	2479	15.7327_ID_687	90.909	33	3	0	1	33	1540	1572	4.09E-06	45.4
1117552071135_4	NODE_344	2479	15.7327_ID_687	90.909	33	3	0	1	33	1540	1572	4.09E-06	45.4
1117552086160_4	NODE_344	2479	15.7327_ID_687	90.909	33	3	0	1	33	1540	1572	4.09E-06	45.4
GYUAR74TFsp8	NODE_344	2479	15.7327_ID_687	90.909	33	3	0	1	33	1540	1572	4.09E-06	45.4
CYOCG78TRsp6	NODE_110	4028	11.4518_ID_219	93.333	30	2	0	2	31	2201	2230	4.33E-06	45.4
CYPJT16TRsp9	NODE_453	2196	21.957_ID_905	93.333	30	2	0	2	31	1356	1327	4.33E-06	45.4
CYOCG78TRsp7	NODE_318	2556	129.352_ID_635	100	24	0	0	1	24	2528	2505	4.33E-06	45.4
GYTAP85TRsp1	NODE_452	2199	2.37267_ID_903	90.909	33	3	0	2	34	2131	2163	4.33E-06	45.4
GYTAP90TFsp2	NODE_452	2199	2.37267_ID_903	90.909	33	3	0	2	34	2131	2163	4.33E-06	45.4
YMBDB56TRsp8	NODE_452	2199	2.37267_ID_903	90.909	33	3	0	4	36	2163	2131	4.33E-06	45.4
NC_017934_7_1	NODE_1993	1013	2.64823_ID_3985	96.296	27	1	0	5	31	552	526	4.57E-06	45.4
NC_014752_10_1	NODE_1240	1305	0.612_ID_2479	93.333	30	2	0	1	30	249	220	4.57E-06	45.4
CYPJT16TRsp7	NODE_744	1720	1.81261_ID_1487	93.333	30	2	0	6	35	578	549	4.57E-06	45.4
CYOBV74TFsp8	NODE_752	1715	874.427_ID_1503	96.296	27	1	0	11	37	496	522	4.57E-06	45.4
GYPAU41TRsp10	NODE_1044	1435	3.86449_ID_2087	93.333	30	2	0	5	34	70	41	4.81E-06	45.4
NC_009523_52_1	NODE_2024	1007	1.98214_ID_4047	93.333	30	2	0	11	40	1007	978	5.05E-06	45.4
NC_009523_52_1	NODE_820	1645	1.47673_ID_1639	100	24	0	0	2	25	854	831	5.05E-06	45.4
NC_009523_2_1	NODE_559	1970	2.71175_ID_1117	90.909	33	3	0	9	41	1804	1836	5.29E-06	45.4
NC_009523_2_1	NODE_918	1538	2.04585_ID_1835	100	24	0	0	1	24	1230	1253	5.29E-06	45.4
NC_009523_50_1	NODE_1469	1191	2.20599_ID_2937	93.333	30	2	0	12	41	84	113	6.01E-06	45.4
NC_009523_50_1	NODE_1886	1045	1.09798_ID_3771	93.333	30	2	0	12	41	84	113	6.01E-06	45.4
NC_009523_50_1	NODE_88	4479	6.56352_ID_175	96.296	27	1	0	15	41	4328	4354	6.01E-06	45.4
NC_009523_50_1	NODE_1027	1446	3.16894_ID_2053	100	24	0	0	6	29	694	671	6.01E-06	45.4
NC_009523_50_1	NODE_541	2005	2.40051_ID_1081	100	24	0	0	6	29	495	472	6.01E-06	45.4
NC_009523_50_1	NODE_918	1538	2.04585_ID_1835	100	24	0	0	6	29	1496	1473	6.01E-06	45.4
