# Supplementary material for: Diversity in a Polymicrobial Community Revealed by Analysis of Viromes, Endolysins and CRISPR Spacers
Source: PLoS One. 2016 Sep 9;11(9):e0160574. doi: 10.1371/journal.pone.0160574 (PMC5017753; doi:10.1371/journal.pone.0160574)
Supplement: S4 Table — (TSV) [file pone.0160574.s008.tsv]

NODE_34_length_5719_cov_2.66578_ID_67_6	57a3a307c43211e56d0398c6af7f64c6	171	Pfam	PF02511	Thymidylate synthase complementing protein	7	146	6.7E-33	T	21-06-2016	IPR003669	Thymidylate synthase ThyX	KEGG: 00240+2.1.1.148|KEGG: 00270+2.1.1.14|KEGG: 00450+2.1.1.14|KEGG: 00670+2.1.1.148|MetaCyc: PWY-5041|MetaCyc: PWY-6151|MetaCyc: PWY-6545|MetaCyc: PWY-6936|MetaCyc: PWY-702
NODE_34_length_5719_cov_2.66578_ID_67_6	57a3a307c43211e56d0398c6af7f64c6	171	ProSiteProfiles	PS51331	Flavin-dependent thymidylate synthase (thyX) domain profile.	1	155	19.996	T	21-06-2016	IPR003669	Thymidylate synthase ThyX	KEGG: 00240+2.1.1.148|KEGG: 00270+2.1.1.14|KEGG: 00450+2.1.1.14|KEGG: 00670+2.1.1.148|MetaCyc: PWY-5041|MetaCyc: PWY-6151|MetaCyc: PWY-6545|MetaCyc: PWY-6936|MetaCyc: PWY-702
NODE_34_length_5719_cov_2.66578_ID_67_6	57a3a307c43211e56d0398c6af7f64c6	171	SUPERFAMILY	SSF69796		5	158	2.22E-35	T	21-06-2016	IPR003669	Thymidylate synthase ThyX	KEGG: 00240+2.1.1.148|KEGG: 00270+2.1.1.14|KEGG: 00450+2.1.1.14|KEGG: 00670+2.1.1.148|MetaCyc: PWY-5041|MetaCyc: PWY-6151|MetaCyc: PWY-6545|MetaCyc: PWY-6936|MetaCyc: PWY-702
NODE_34_length_5719_cov_2.66578_ID_67_6	57a3a307c43211e56d0398c6af7f64c6	171	PANTHER	PTHR34934		7	149	4.1E-26	T	21-06-2016
NODE_34_length_5719_cov_2.66578_ID_67_6	57a3a307c43211e56d0398c6af7f64c6	171	TIGRFAM	TIGR02170	thyX: thymidylate synthase, flavin-dependent	7	152	9.5E-31	T	21-06-2016	IPR003669	Thymidylate synthase ThyX	KEGG: 00240+2.1.1.148|KEGG: 00270+2.1.1.14|KEGG: 00450+2.1.1.14|KEGG: 00670+2.1.1.148|MetaCyc: PWY-5041|MetaCyc: PWY-6151|MetaCyc: PWY-6545|MetaCyc: PWY-6936|MetaCyc: PWY-702
NODE_15_length_7058_cov_2.30116_ID_29_21	4a2c6f5d7ea17905d40880ed371a8d02	629	Gene3D	G3DSA:3.40.50.1980		74	208	2.3E-14	T	21-06-2016
NODE_15_length_7058_cov_2.30116_ID_29_21	4a2c6f5d7ea17905d40880ed371a8d02	629	SUPERFAMILY	SSF53807		60	511	3.92E-85	T	21-06-2016
NODE_15_length_7058_cov_2.30116_ID_29_21	4a2c6f5d7ea17905d40880ed371a8d02	629	Pfam	PF00148	Nitrogenase component 1 type Oxidoreductase	73	494	3.8E-77	T	21-06-2016	IPR000510	Nitrogenase/oxidoreductase, component 1
NODE_15_length_7058_cov_2.30116_ID_29_21	4a2c6f5d7ea17905d40880ed371a8d02	629	TIGRFAM	TIGR01278	DPOR_BchB: light-independent protochlorophyllide reductase, B subunit	62	627	5.9E-219	T	21-06-2016	IPR005969	Light-independent protochlorophyllide reductase, B subunit	KEGG: 00860+1.3.7.7|MetaCyc: PWY-5531|MetaCyc: PWY-7159
NODE_15_length_7058_cov_2.30116_ID_29_21	4a2c6f5d7ea17905d40880ed371a8d02	629	PANTHER	PTHR33712		31	629	2.7E-250	T	21-06-2016
NODE_15_length_7058_cov_2.30116_ID_29_21	4a2c6f5d7ea17905d40880ed371a8d02	629	PANTHER	PTHR33712:SF5		31	629	2.7E-250	T	21-06-2016
NODE_15_length_7058_cov_2.30116_ID_29_21	4a2c6f5d7ea17905d40880ed371a8d02	629	Hamap	MF_00353	Light-independent protochlorophyllide reductase subunit B [bchB].	62	628	55.883	T	21-06-2016	IPR005969	Light-independent protochlorophyllide reductase, B subunit	KEGG: 00860+1.3.7.7|MetaCyc: PWY-5531|MetaCyc: PWY-7159
NODE_15_length_7058_cov_2.30116_ID_29_21	4a2c6f5d7ea17905d40880ed371a8d02	629	Gene3D	G3DSA:3.40.50.1980		209	314	5.3E-19	T	21-06-2016
NODE_15_length_7058_cov_2.30116_ID_29_21	4a2c6f5d7ea17905d40880ed371a8d02	629	Gene3D	G3DSA:3.40.50.1980		361	501	2.7E-20	T	21-06-2016
NODE_15_length_7058_cov_2.30116_ID_29_21	4a2c6f5d7ea17905d40880ed371a8d02	629	Pfam	PF08369	Proto-chlorophyllide reductase 57 kD subunit	580	624	7.9E-19	T	21-06-2016	IPR013580	Proto-chlorophyllide/chlorophyllide reductase, C-terminal	KEGG: 00860+1.3.7.7|MetaCyc: PWY-5531|MetaCyc: PWY-7159
NODE_48_length_5343_cov_5.37462_ID_95_1	85d51ad697c6594b7a221fb8d74f8104	152	Pfam	PF00534	Glycosyl transferases group 1	4	95	7.2E-7	T	21-06-2016	IPR001296	Glycosyl transferase, family 1
NODE_48_length_5343_cov_5.37462_ID_95_1	85d51ad697c6594b7a221fb8d74f8104	152	SUPERFAMILY	SSF53756		10	105	8.9E-10	T	21-06-2016
NODE_123_length_3894_cov_3.17479_ID_245_19	6214058f2e77e72737ef66e149ca389b	430	PRINTS	PR00834	HtrA/DegQ protease family signature	187	207	2.6E-32	T	21-06-2016	IPR001940	Peptidase S1C
NODE_123_length_3894_cov_3.17479_ID_245_19	6214058f2e77e72737ef66e149ca389b	430	PRINTS	PR00834	HtrA/DegQ protease family signature	265	282	2.6E-32	T	21-06-2016	IPR001940	Peptidase S1C
NODE_123_length_3894_cov_3.17479_ID_245_19	6214058f2e77e72737ef66e149ca389b	430	PRINTS	PR00834	HtrA/DegQ protease family signature	287	304	2.6E-32	T	21-06-2016	IPR001940	Peptidase S1C
NODE_123_length_3894_cov_3.17479_ID_245_19	6214058f2e77e72737ef66e149ca389b	430	PRINTS	PR00834	HtrA/DegQ protease family signature	228	252	2.6E-32	T	21-06-2016	IPR001940	Peptidase S1C
NODE_123_length_3894_cov_3.17479_ID_245_19	6214058f2e77e72737ef66e149ca389b	430	PRINTS	PR00834	HtrA/DegQ protease family signature	166	178	2.6E-32	T	21-06-2016	IPR001940	Peptidase S1C
NODE_123_length_3894_cov_3.17479_ID_245_19	6214058f2e77e72737ef66e149ca389b	430	PRINTS	PR00834	HtrA/DegQ protease family signature	374	386	2.6E-32	T	21-06-2016	IPR001940	Peptidase S1C
NODE_123_length_3894_cov_3.17479_ID_245_19	6214058f2e77e72737ef66e149ca389b	430	Gene3D	G3DSA:2.40.10.10		154	228	2.6E-27	T	21-06-2016
NODE_123_length_3894_cov_3.17479_ID_245_19	6214058f2e77e72737ef66e149ca389b	430	Pfam	PF13365	Trypsin-like peptidase domain	157	294	2.1E-31	T	21-06-2016
NODE_123_length_3894_cov_3.17479_ID_245_19	6214058f2e77e72737ef66e149ca389b	430	PANTHER	PTHR22939:SF79		105	429	7.8E-102	T	21-06-2016
NODE_123_length_3894_cov_3.17479_ID_245_19	6214058f2e77e72737ef66e149ca389b	430	CDD	cd00987	PDZ_serine_protease	334	423	1.67684E-17	T	21-06-2016
NODE_123_length_3894_cov_3.17479_ID_245_19	6214058f2e77e72737ef66e149ca389b	430	SUPERFAMILY	SSF50494		122	331	1.49E-56	T	21-06-2016	IPR009003	Peptidase S1, PA clan
NODE_123_length_3894_cov_3.17479_ID_245_19	6214058f2e77e72737ef66e149ca389b	430	Gene3D	G3DSA:2.40.10.10		229	335	4.2E-41	T	21-06-2016
NODE_123_length_3894_cov_3.17479_ID_245_19	6214058f2e77e72737ef66e149ca389b	430	SMART	SM00228		334	416	1.2E-6	T	21-06-2016	IPR001478	PDZ domain
NODE_123_length_3894_cov_3.17479_ID_245_19	6214058f2e77e72737ef66e149ca389b	430	PANTHER	PTHR22939		105	429	7.8E-102	T	21-06-2016
NODE_123_length_3894_cov_3.17479_ID_245_19	6214058f2e77e72737ef66e149ca389b	430	SUPERFAMILY	SSF50156		317	424	4.07E-18	T	21-06-2016	IPR001478	PDZ domain
NODE_123_length_3894_cov_3.17479_ID_245_19	6214058f2e77e72737ef66e149ca389b	430	Pfam	PF13180	PDZ domain	341	425	3.3E-12	T	21-06-2016	IPR001478	PDZ domain
NODE_123_length_3894_cov_3.17479_ID_245_19	6214058f2e77e72737ef66e149ca389b	430	Gene3D	G3DSA:2.30.42.10		336	429	2.9E-23	T	21-06-2016	IPR001478	PDZ domain
NODE_181_length_3326_cov_2.8505_ID_361_5	e59379da57e2968d93b96dcfa0dc66ed	624	ProSiteProfiles	PS50893	ATP-binding cassette, ABC transporter-type domain profile.	365	606	24.59	T	21-06-2016	IPR003439	ABC transporter-like
NODE_181_length_3326_cov_2.8505_ID_361_5	e59379da57e2968d93b96dcfa0dc66ed	624	PANTHER	PTHR24221		29	616	3.0E-152	T	21-06-2016
NODE_181_length_3326_cov_2.8505_ID_361_5	e59379da57e2968d93b96dcfa0dc66ed	624	SUPERFAMILY	SSF52540		356	607	1.84E-73	T	21-06-2016	IPR027417	P-loop containing nucleoside triphosphate hydrolase
NODE_181_length_3326_cov_2.8505_ID_361_5	e59379da57e2968d93b96dcfa0dc66ed	624	PANTHER	PTHR24221:SF157		29	616	3.0E-152	T	21-06-2016
NODE_181_length_3326_cov_2.8505_ID_361_5	e59379da57e2968d93b96dcfa0dc66ed	624	Gene3D	G3DSA:1.20.1560.10		30	342	1.4E-20	T	21-06-2016
NODE_181_length_3326_cov_2.8505_ID_361_5	e59379da57e2968d93b96dcfa0dc66ed	624	ProSitePatterns	PS00211	ABC transporters family signature.	508	522	-	T	21-06-2016	IPR017871	ABC transporter, conserved site
NODE_181_length_3326_cov_2.8505_ID_361_5	e59379da57e2968d93b96dcfa0dc66ed	624	Pfam	PF00664	ABC transporter transmembrane region	41	309	8.8E-5	T	21-06-2016	IPR011527	ABC transporter type 1, transmembrane domain
NODE_181_length_3326_cov_2.8505_ID_361_5	e59379da57e2968d93b96dcfa0dc66ed	624	SUPERFAMILY	SSF90123		29	336	3.92E-26	T	21-06-2016	IPR011527	ABC transporter type 1, transmembrane domain
NODE_181_length_3326_cov_2.8505_ID_361_5	e59379da57e2968d93b96dcfa0dc66ed	624	ProSiteProfiles	PS50929	ABC transporter integral membrane type-1 fused domain profile.	41	330	19.4	T	21-06-2016	IPR011527	ABC transporter type 1, transmembrane domain
NODE_181_length_3326_cov_2.8505_ID_361_5	e59379da57e2968d93b96dcfa0dc66ed	624	Gene3D	G3DSA:3.40.50.300		365	601	3.4E-70	T	21-06-2016	IPR027417	P-loop containing nucleoside triphosphate hydrolase
NODE_181_length_3326_cov_2.8505_ID_361_5	e59379da57e2968d93b96dcfa0dc66ed	624	SMART	SM00382		391	583	5.4E-17	T	21-06-2016	IPR003593	AAA+ ATPase domain
NODE_181_length_3326_cov_2.8505_ID_361_5	e59379da57e2968d93b96dcfa0dc66ed	624	Pfam	PF00005	ABC transporter	382	536	6.7E-33	T	21-06-2016	IPR003439	ABC transporter-like
NODE_88_length_4479_cov_6.56352_ID_175_7	ba3f9052b985bcc217984ff20035f514	202	PANTHER	PTHR10366:SF423		14	202	7.6E-107	T	21-06-2016
NODE_88_length_4479_cov_6.56352_ID_175_7	ba3f9052b985bcc217984ff20035f514	202	Gene3D	G3DSA:3.90.25.10		61	198	6.7E-33	T	21-06-2016
NODE_88_length_4479_cov_6.56352_ID_175_7	ba3f9052b985bcc217984ff20035f514	202	Gene3D	G3DSA:3.40.50.720		13	60	1.7E-11	T	21-06-2016	IPR016040	NAD(P)-binding domain
NODE_88_length_4479_cov_6.56352_ID_175_7	ba3f9052b985bcc217984ff20035f514	202	Pfam	PF01370	NAD dependent epimerase/dehydratase family	23	124	4.4E-24	T	21-06-2016	IPR001509	NAD-dependent epimerase/dehydratase, N-terminal domain
NODE_88_length_4479_cov_6.56352_ID_175_7	ba3f9052b985bcc217984ff20035f514	202	SUPERFAMILY	SSF51735		12	197	8.39E-46	T	21-06-2016	IPR016040	NAD(P)-binding domain
NODE_88_length_4479_cov_6.56352_ID_175_7	ba3f9052b985bcc217984ff20035f514	202	PANTHER	PTHR10366		14	202	7.6E-107	T	21-06-2016
NODE_6_length_8837_cov_3.23582_ID_11_12	7deec3a6c1817af5108a3204d3b9b8e8	558	CDD	cd03225	ABC_cobalt_CbiO_domain1	88	298	4.29619E-68	T	21-06-2016
NODE_6_length_8837_cov_3.23582_ID_11_12	7deec3a6c1817af5108a3204d3b9b8e8	558	Gene3D	G3DSA:3.40.50.300		85	310	1.3E-50	T	21-06-2016	IPR027417	P-loop containing nucleoside triphosphate hydrolase
NODE_6_length_8837_cov_3.23582_ID_11_12	7deec3a6c1817af5108a3204d3b9b8e8	558	Gene3D	G3DSA:3.40.50.300		327	543	1.9E-52	T	21-06-2016	IPR027417	P-loop containing nucleoside triphosphate hydrolase
NODE_6_length_8837_cov_3.23582_ID_11_12	7deec3a6c1817af5108a3204d3b9b8e8	558	ProSiteProfiles	PS50893	ATP-binding cassette, ABC transporter-type domain profile.	335	555	22.676	T	21-06-2016	IPR003439	ABC transporter-like
NODE_6_length_8837_cov_3.23582_ID_11_12	7deec3a6c1817af5108a3204d3b9b8e8	558	ProSiteProfiles	PS50893	ATP-binding cassette, ABC transporter-type domain profile.	86	321	18.247	T	21-06-2016	IPR003439	ABC transporter-like
NODE_6_length_8837_cov_3.23582_ID_11_12	7deec3a6c1817af5108a3204d3b9b8e8	558	SUPERFAMILY	SSF52540		323	545	4.09E-50	T	21-06-2016	IPR027417	P-loop containing nucleoside triphosphate hydrolase
NODE_6_length_8837_cov_3.23582_ID_11_12	7deec3a6c1817af5108a3204d3b9b8e8	558	CDD	cd03225	ABC_cobalt_CbiO_domain1	336	531	1.49417E-66	T	21-06-2016
NODE_6_length_8837_cov_3.23582_ID_11_12	7deec3a6c1817af5108a3204d3b9b8e8	558	SMART	SM00382		112	298	1.2E-8	T	21-06-2016	IPR003593	AAA+ ATPase domain
NODE_6_length_8837_cov_3.23582_ID_11_12	7deec3a6c1817af5108a3204d3b9b8e8	558	SMART	SM00382		359	532	3.2E-11	T	21-06-2016	IPR003593	AAA+ ATPase domain
NODE_6_length_8837_cov_3.23582_ID_11_12	7deec3a6c1817af5108a3204d3b9b8e8	558	PANTHER	PTHR24220		87	451	5.4E-81	T	21-06-2016
NODE_6_length_8837_cov_3.23582_ID_11_12	7deec3a6c1817af5108a3204d3b9b8e8	558	SUPERFAMILY	SSF52540		86	307	1.02E-46	T	21-06-2016	IPR027417	P-loop containing nucleoside triphosphate hydrolase
NODE_6_length_8837_cov_3.23582_ID_11_12	7deec3a6c1817af5108a3204d3b9b8e8	558	PANTHER	PTHR24220:SF66		87	451	5.4E-81	T	21-06-2016
NODE_6_length_8837_cov_3.23582_ID_11_12	7deec3a6c1817af5108a3204d3b9b8e8	558	Pfam	PF00005	ABC transporter	103	249	3.2E-20	T	21-06-2016	IPR003439	ABC transporter-like
NODE_6_length_8837_cov_3.23582_ID_11_12	7deec3a6c1817af5108a3204d3b9b8e8	558	Pfam	PF00005	ABC transporter	350	482	1.2E-27	T	21-06-2016	IPR003439	ABC transporter-like
NODE_162_length_3478_cov_2.47327_ID_323_4	9fa9a7bd0a5a2b9f2f6b2b790b14f8dd	190	Gene3D	G3DSA:3.10.20.80		22	97	9.4E-34	T	21-06-2016	IPR019814	Translation initiation factor 3, N-terminal	Reactome: R-HSA-5368286
NODE_162_length_3478_cov_2.47327_ID_323_4	9fa9a7bd0a5a2b9f2f6b2b790b14f8dd	190	Pfam	PF00707	Translation initiation factor IF-3, C-terminal domain	102	186	3.0E-30	T	21-06-2016	IPR019815	Translation initiation factor 3, C-terminal	Reactome: R-HSA-5368286
NODE_162_length_3478_cov_2.47327_ID_323_4	9fa9a7bd0a5a2b9f2f6b2b790b14f8dd	190	SUPERFAMILY	SSF54364		25	97	1.57E-27	T	21-06-2016	IPR019814	Translation initiation factor 3, N-terminal	Reactome: R-HSA-5368286
NODE_162_length_3478_cov_2.47327_ID_323_4	9fa9a7bd0a5a2b9f2f6b2b790b14f8dd	190	PANTHER	PTHR10938		24	190	5.6E-58	T	21-06-2016	IPR001288	Translation initiation factor 3	Reactome: R-HSA-5368286
NODE_162_length_3478_cov_2.47327_ID_323_4	9fa9a7bd0a5a2b9f2f6b2b790b14f8dd	190	Gene3D	G3DSA:3.30.110.10		98	190	4.0E-31	T	21-06-2016	IPR019815	Translation initiation factor 3, C-terminal	Reactome: R-HSA-5368286
NODE_162_length_3478_cov_2.47327_ID_323_4	9fa9a7bd0a5a2b9f2f6b2b790b14f8dd	190	Hamap	MF_00080	Translation initiation factor IF-3 [infC].	18	189	28.517	T	21-06-2016	IPR001288	Translation initiation factor 3	Reactome: R-HSA-5368286
NODE_162_length_3478_cov_2.47327_ID_323_4	9fa9a7bd0a5a2b9f2f6b2b790b14f8dd	190	Pfam	PF05198	Translation initiation factor IF-3, N-terminal domain	26	95	1.2E-30	T	21-06-2016	IPR019814	Translation initiation factor 3, N-terminal	Reactome: R-HSA-5368286
NODE_162_length_3478_cov_2.47327_ID_323_4	9fa9a7bd0a5a2b9f2f6b2b790b14f8dd	190	SUPERFAMILY	SSF55200		102	190	7.32E-28	T	21-06-2016	IPR019815	Translation initiation factor 3, C-terminal	Reactome: R-HSA-5368286
NODE_162_length_3478_cov_2.47327_ID_323_4	9fa9a7bd0a5a2b9f2f6b2b790b14f8dd	190	TIGRFAM	TIGR00168	infC: translation initiation factor IF-3	26	189	3.1E-62	T	21-06-2016	IPR001288	Translation initiation factor 3	Reactome: R-HSA-5368286
NODE_61_length_5110_cov_3.81325_ID_121_15	83917340f73bee38f5c8dd255514087b	365	SUPERFAMILY	SSF56349		174	354	5.3E-37	T	21-06-2016	IPR011010	DNA breaking-rejoining enzyme, catalytic core
NODE_61_length_5110_cov_3.81325_ID_121_15	83917340f73bee38f5c8dd255514087b	365	PANTHER	PTHR30349		65	351	2.5E-17	T	21-06-2016
NODE_61_length_5110_cov_3.81325_ID_121_15	83917340f73bee38f5c8dd255514087b	365	Gene3D	G3DSA:1.10.150.130		78	143	5.8E-13	T	21-06-2016	IPR023109	Integrase/recombinase, N-terminal
NODE_61_length_5110_cov_3.81325_ID_121_15	83917340f73bee38f5c8dd255514087b	365	Gene3D	G3DSA:1.10.443.10		175	348	1.6E-42	T	21-06-2016	IPR013762	Integrase-like, catalytic domain
NODE_61_length_5110_cov_3.81325_ID_121_15	83917340f73bee38f5c8dd255514087b	365	SUPERFAMILY	SSF47823		75	163	2.55E-11	T	21-06-2016	IPR010998	Integrase, Lambda-type, N-terminal
NODE_61_length_5110_cov_3.81325_ID_121_15	83917340f73bee38f5c8dd255514087b	365	Pfam	PF00589	Phage integrase family	185	350	2.3E-14	T	21-06-2016	IPR002104	Integrase, catalytic domain
NODE_61_length_5110_cov_3.81325_ID_121_15	83917340f73bee38f5c8dd255514087b	365	CDD	cd00799	INT_Cre_C	174	356	7.10577E-51	T	21-06-2016
NODE_19_length_6824_cov_12.5431_ID_37_19	02a7c018989eab458ff6aac2f074ef41	231	Pfam	PF09374	Predicted Peptidoglycan domain	151	216	3.3E-11	T	21-06-2016	IPR018537	Peptidoglycan binding domain
NODE_19_length_6824_cov_12.5431_ID_37_19	02a7c018989eab458ff6aac2f074ef41	231	Gene3D	G3DSA:1.20.141.10		57	219	6.3E-44	T	21-06-2016
NODE_19_length_6824_cov_12.5431_ID_37_19	02a7c018989eab458ff6aac2f074ef41	231	SUPERFAMILY	SSF53955		59	219	1.55E-39	T	21-06-2016	IPR023346	Lysozyme-like domain
NODE_19_length_6824_cov_12.5431_ID_37_19	02a7c018989eab458ff6aac2f074ef41	231	Pfam	PF05838	Glycosyl hydrolase 108	65	147	1.2E-20	T	21-06-2016	IPR008565	Protein of unknown function DUF847
NODE_137_length_3710_cov_2.07962_ID_273_3	d848655690a7a8a4e68d722989df5c79	156	PANTHER	PTHR12234		1	154	1.4E-48	T	21-06-2016
NODE_137_length_3710_cov_2.07962_ID_273_3	d848655690a7a8a4e68d722989df5c79	156	Pfam	PF04961	Formiminotransferase-cyclodeaminase	17	154	9.5E-50	T	21-06-2016	IPR007044	Cyclodeaminase/cyclohydrolase	KEGG: 00340+2.1.2.5|KEGG: 00670+4.3.1.4+2.1.2.5|MetaCyc: PWY-5030|MetaCyc: PWY-5497|Reactome: R-HSA-70921
NODE_137_length_3710_cov_2.07962_ID_273_3	d848655690a7a8a4e68d722989df5c79	156	SUPERFAMILY	SSF101262		13	154	1.1E-39	T	21-06-2016	IPR007044	Cyclodeaminase/cyclohydrolase	KEGG: 00340+2.1.2.5|KEGG: 00670+4.3.1.4+2.1.2.5|MetaCyc: PWY-5030|MetaCyc: PWY-5497|Reactome: R-HSA-70921
NODE_23_length_6518_cov_4.04379_ID_45_6	0adeb9830691a46bcc7f3daa83b0296f	240	Gene3D	G3DSA:3.40.1180.10		7	238	1.2E-95	T	21-06-2016	IPR001441	Decaprenyl diphosphate synthase-like	Reactome: R-HSA-446199
NODE_23_length_6518_cov_4.04379_ID_45_6	0adeb9830691a46bcc7f3daa83b0296f	240	CDD	cd00475	Cis_IPPS	14	228	3.78608E-127	T	21-06-2016	IPR001441	Decaprenyl diphosphate synthase-like	Reactome: R-HSA-446199
NODE_23_length_6518_cov_4.04379_ID_45_6	0adeb9830691a46bcc7f3daa83b0296f	240	Pfam	PF01255	Putative undecaprenyl diphosphate synthase	18	234	6.7E-79	T	21-06-2016	IPR001441	Decaprenyl diphosphate synthase-like	Reactome: R-HSA-446199
NODE_23_length_6518_cov_4.04379_ID_45_6	0adeb9830691a46bcc7f3daa83b0296f	240	TIGRFAM	TIGR00055	uppS: di-trans,poly-cis-decaprenylcistransferase	11	234	3.2E-83	T	21-06-2016	IPR001441	Decaprenyl diphosphate synthase-like	Reactome: R-HSA-446199
NODE_23_length_6518_cov_4.04379_ID_45_6	0adeb9830691a46bcc7f3daa83b0296f	240	SUPERFAMILY	SSF64005		8	229	1.57E-84	T	21-06-2016	IPR001441	Decaprenyl diphosphate synthase-like	Reactome: R-HSA-446199
NODE_23_length_6518_cov_4.04379_ID_45_6	0adeb9830691a46bcc7f3daa83b0296f	240	PANTHER	PTHR10291		7	238	5.0E-111	T	21-06-2016	IPR001441	Decaprenyl diphosphate synthase-like	Reactome: R-HSA-446199
NODE_23_length_6518_cov_4.04379_ID_45_6	0adeb9830691a46bcc7f3daa83b0296f	240	Hamap	MF_01139	Ditrans,polycis-undecaprenyl-diphosphate synthase ((2E,6E)-farnesyl-diphosphate specific) [uppS].	11	235	39.386	T	21-06-2016	IPR001441	Decaprenyl diphosphate synthase-like	Reactome: R-HSA-446199
NODE_23_length_6518_cov_4.04379_ID_45_6	0adeb9830691a46bcc7f3daa83b0296f	240	ProSitePatterns	PS01066	Undecaprenyl pyrophosphate synthase family signature.	180	197	-	T	21-06-2016	IPR018520	Di-trans-poly-cis-decaprenylcistransferase-like, conserved site	Reactome: R-HSA-446199|Reactome: R-HSA-4755609
NODE_60_length_5135_cov_2.34094_ID_119_13	58b43d8317ba1c8365740fa2c2838088	374	PRINTS	PR01035	Tetracycline resistance protein signature	121	143	8.4E-8	T	21-06-2016	IPR001958	Tetracycline resistance protein TetA/multidrug resistance protein MdtG
NODE_60_length_5135_cov_2.34094_ID_119_13	58b43d8317ba1c8365740fa2c2838088	374	PRINTS	PR01035	Tetracycline resistance protein signature	6	22	8.4E-8	T	21-06-2016	IPR001958	Tetracycline resistance protein TetA/multidrug resistance protein MdtG
NODE_60_length_5135_cov_2.34094_ID_119_13	58b43d8317ba1c8365740fa2c2838088	374	PANTHER	PTHR23501:SF10		1	350	8.6E-122	T	21-06-2016
NODE_60_length_5135_cov_2.34094_ID_119_13	58b43d8317ba1c8365740fa2c2838088	374	PANTHER	PTHR23501		1	350	8.6E-122	T	21-06-2016
NODE_60_length_5135_cov_2.34094_ID_119_13	58b43d8317ba1c8365740fa2c2838088	374	Pfam	PF07690	Major Facilitator Superfamily	1	354	3.2E-44	T	21-06-2016	IPR011701	Major facilitator superfamily
NODE_60_length_5135_cov_2.34094_ID_119_13	58b43d8317ba1c8365740fa2c2838088	374	ProSiteProfiles	PS50850	Major facilitator superfamily (MFS) profile.	1	374	40.068	T	21-06-2016	IPR020846	Major facilitator superfamily domain
NODE_60_length_5135_cov_2.34094_ID_119_13	58b43d8317ba1c8365740fa2c2838088	374	ProSitePatterns	PS00216	Sugar transport proteins signature 1.	50	65	-	T	21-06-2016	IPR005829	Sugar transporter, conserved site
NODE_60_length_5135_cov_2.34094_ID_119_13	58b43d8317ba1c8365740fa2c2838088	374	Gene3D	G3DSA:1.20.1250.20		250	352	3.9E-12	T	21-06-2016
NODE_60_length_5135_cov_2.34094_ID_119_13	58b43d8317ba1c8365740fa2c2838088	374	Gene3D	G3DSA:1.20.1250.20		1	172	5.4E-34	T	21-06-2016
NODE_60_length_5135_cov_2.34094_ID_119_13	58b43d8317ba1c8365740fa2c2838088	374	CDD	cd06174	MFS	1	176	2.55942E-19	T	21-06-2016	IPR020846	Major facilitator superfamily domain
NODE_60_length_5135_cov_2.34094_ID_119_13	58b43d8317ba1c8365740fa2c2838088	374	SUPERFAMILY	SSF103473		1	184	1.03E-56	T	21-06-2016	IPR020846	Major facilitator superfamily domain
NODE_60_length_5135_cov_2.34094_ID_119_13	58b43d8317ba1c8365740fa2c2838088	374	SUPERFAMILY	SSF103473		241	355	1.03E-56	T	21-06-2016	IPR020846	Major facilitator superfamily domain
NODE_6_length_8837_cov_3.23582_ID_11_8	1a2e801a91ef8d39858d449e5933d06c	321	Gene3D	G3DSA:3.40.50.150		71	218	2.2E-23	T	21-06-2016	IPR029063	S-adenosyl-L-methionine-dependent methyltransferase
NODE_6_length_8837_cov_3.23582_ID_11_8	1a2e801a91ef8d39858d449e5933d06c	321	CDD	cd02440	AdoMet_MTases	111	190	2.53133E-11	T	21-06-2016
NODE_6_length_8837_cov_3.23582_ID_11_8	1a2e801a91ef8d39858d449e5933d06c	321	Pfam	PF13649	Methyltransferase domain	113	200	5.6E-11	T	21-06-2016
NODE_6_length_8837_cov_3.23582_ID_11_8	1a2e801a91ef8d39858d449e5933d06c	321	SUPERFAMILY	SSF53335		67	223	6.97E-27	T	21-06-2016	IPR029063	S-adenosyl-L-methionine-dependent methyltransferase
NODE_6_length_8837_cov_3.23582_ID_11_8	1a2e801a91ef8d39858d449e5933d06c	321	PANTHER	PTHR10108		59	90	2.3E-14	T	21-06-2016
NODE_6_length_8837_cov_3.23582_ID_11_8	1a2e801a91ef8d39858d449e5933d06c	321	PANTHER	PTHR10108		106	200	2.3E-14	T	21-06-2016
NODE_35_length_5708_cov_3.96674_ID_69_21	30bd972eae45073d8e62048ba4abc88b	750	Hamap	MF_00347	Polyphosphate kinase [ppk].	61	747	34.238	T	21-06-2016	IPR003414	Polyphosphate kinase	KEGG: 00190+2.7.4.1
NODE_35_length_5708_cov_3.96674_ID_69_21	30bd972eae45073d8e62048ba4abc88b	750	Pfam	PF13089	Polyphosphate kinase N-terminal domain	64	169	3.0E-41	T	21-06-2016	IPR025198	Polyphosphate kinase N-terminal domain	KEGG: 00190+2.7.4.1
NODE_35_length_5708_cov_3.96674_ID_69_21	30bd972eae45073d8e62048ba4abc88b	750	SUPERFAMILY	SSF56024		381	563	2.2E-58	T	21-06-2016
NODE_35_length_5708_cov_3.96674_ID_69_21	30bd972eae45073d8e62048ba4abc88b	750	Pfam	PF13090	Polyphosphate kinase C-terminal domain	396	742	5.6E-159	T	21-06-2016	IPR025200	Polyphosphate kinase C-terminal domain	KEGG: 00190+2.7.4.1
NODE_35_length_5708_cov_3.96674_ID_69_21	30bd972eae45073d8e62048ba4abc88b	750	Gene3D	G3DSA:3.30.870.10		566	743	4.5E-72	T	21-06-2016
NODE_35_length_5708_cov_3.96674_ID_69_21	30bd972eae45073d8e62048ba4abc88b	750	CDD	cd09168	PLDc_PaPPK1_C2_like	564	726	6.82025E-103	T	21-06-2016
NODE_35_length_5708_cov_3.96674_ID_69_21	30bd972eae45073d8e62048ba4abc88b	750	Gene3D	G3DSA:3.30.1840.10		166	364	4.8E-73	T	21-06-2016	IPR024953	Polyphosphate kinase middle domain	KEGG: 00190+2.7.4.1
NODE_35_length_5708_cov_3.96674_ID_69_21	30bd972eae45073d8e62048ba4abc88b	750	PANTHER	PTHR30218		51	742	0.0	T	21-06-2016
NODE_35_length_5708_cov_3.96674_ID_69_21	30bd972eae45073d8e62048ba4abc88b	750	CDD	cd09165	PLDc_PaPPK1_C1_like	396	558	1.57946E-109	T	21-06-2016
NODE_35_length_5708_cov_3.96674_ID_69_21	30bd972eae45073d8e62048ba4abc88b	750	SUPERFAMILY	SSF56024		566	743	2.69E-70	T	21-06-2016
NODE_35_length_5708_cov_3.96674_ID_69_21	30bd972eae45073d8e62048ba4abc88b	750	Gene3D	G3DSA:3.30.870.10		381	565	9.1E-79	T	21-06-2016
NODE_35_length_5708_cov_3.96674_ID_69_21	30bd972eae45073d8e62048ba4abc88b	750	PANTHER	PTHR30218:SF0		51	742	0.0	T	21-06-2016
NODE_35_length_5708_cov_3.96674_ID_69_21	30bd972eae45073d8e62048ba4abc88b	750	SUPERFAMILY	SSF140356		62	165	2.22E-40	T	21-06-2016	IPR025198	Polyphosphate kinase N-terminal domain	KEGG: 00190+2.7.4.1
NODE_35_length_5708_cov_3.96674_ID_69_21	30bd972eae45073d8e62048ba4abc88b	750	Pfam	PF02503	Polyphosphate kinase middle domain	179	384	6.1E-73	T	21-06-2016	IPR024953	Polyphosphate kinase middle domain	KEGG: 00190+2.7.4.1
NODE_35_length_5708_cov_3.96674_ID_69_21	30bd972eae45073d8e62048ba4abc88b	750	SUPERFAMILY	SSF143724		167	377	1.96E-67	T	21-06-2016
NODE_35_length_5708_cov_3.96674_ID_69_21	30bd972eae45073d8e62048ba4abc88b	750	TIGRFAM	TIGR03705	poly_P_kin: polyphosphate kinase 1	64	742	4.9E-270	T	21-06-2016	IPR003414	Polyphosphate kinase	KEGG: 00190+2.7.4.1
NODE_35_length_5708_cov_3.96674_ID_69_21	30bd972eae45073d8e62048ba4abc88b	750	PIRSF	PIRSF015589		41	749	2.5E-296	T	21-06-2016	IPR003414	Polyphosphate kinase	KEGG: 00190+2.7.4.1
NODE_120_length_3920_cov_2.52316_ID_239_6	3a490a30b1651169329b878c8fdedff0	801	PANTHER	PTHR22931		2	245	3.3E-172	T	21-06-2016
NODE_120_length_3920_cov_2.52316_ID_239_6	3a490a30b1651169329b878c8fdedff0	801	Pfam	PF02896	PEP-utilising enzyme, TIM barrel domain	534	801	3.8E-100	T	21-06-2016	IPR000121	PEP-utilising enzyme, C-terminal
NODE_120_length_3920_cov_2.52316_ID_239_6	3a490a30b1651169329b878c8fdedff0	801	SUPERFAMILY	SSF53062		19	147	5.49E-34	T	21-06-2016	IPR004701	Phosphotransferase system, mannose-type IIA component
NODE_120_length_3920_cov_2.52316_ID_239_6	3a490a30b1651169329b878c8fdedff0	801	SUPERFAMILY	SSF55594		179	265	3.27E-22	T	21-06-2016	IPR000032	Phosphocarrier protein HPr-like
NODE_120_length_3920_cov_2.52316_ID_239_6	3a490a30b1651169329b878c8fdedff0	801	PRINTS	PR00107	Phosphocarrier protein signature	189	205	1.0E-12	T	21-06-2016	IPR000032	Phosphocarrier protein HPr-like
NODE_120_length_3920_cov_2.52316_ID_239_6	3a490a30b1651169329b878c8fdedff0	801	PRINTS	PR00107	Phosphocarrier protein signature	216	231	1.0E-12	T	21-06-2016	IPR000032	Phosphocarrier protein HPr-like
NODE_120_length_3920_cov_2.52316_ID_239_6	3a490a30b1651169329b878c8fdedff0	801	PRINTS	PR00107	Phosphocarrier protein signature	231	248	1.0E-12	T	21-06-2016	IPR000032	Phosphocarrier protein HPr-like
NODE_120_length_3920_cov_2.52316_ID_239_6	3a490a30b1651169329b878c8fdedff0	801	ProSitePatterns	PS00369	PTS HPR domain histidine phosphorylation site signature.	189	196	-	T	21-06-2016	IPR001020	Phosphotransferase system, HPr histidine phosphorylation site
NODE_120_length_3920_cov_2.52316_ID_239_6	3a490a30b1651169329b878c8fdedff0	801	Gene3D	G3DSA:3.40.50.510		19	148	3.7E-45	T	21-06-2016	IPR004701	Phosphotransferase system, mannose-type IIA component
NODE_120_length_3920_cov_2.52316_ID_239_6	3a490a30b1651169329b878c8fdedff0	801	Gene3D	G3DSA:3.30.1340.10		179	265	1.7E-26	T	21-06-2016	IPR000032	Phosphocarrier protein HPr-like
NODE_120_length_3920_cov_2.52316_ID_239_6	3a490a30b1651169329b878c8fdedff0	801	Pfam	PF03610	PTS system fructose IIA component	23	139	8.0E-27	T	21-06-2016	IPR004701	Phosphotransferase system, mannose-type IIA component
NODE_120_length_3920_cov_2.52316_ID_239_6	3a490a30b1651169329b878c8fdedff0	801	TIGRFAM	TIGR01417	PTS_I_fam: phosphoenolpyruvate-protein phosphotransferase	289	801	4.4E-155	T	21-06-2016	IPR006318	Phosphotransferase system, enzyme I-like
NODE_120_length_3920_cov_2.52316_ID_239_6	3a490a30b1651169329b878c8fdedff0	801	ProSitePatterns	PS00742	PEP-utilizing enzymes signature 2.	729	747	-	T	21-06-2016	IPR023151	PEP-utilising enzyme, conserved site
NODE_120_length_3920_cov_2.52316_ID_239_6	3a490a30b1651169329b878c8fdedff0	801	PANTHER	PTHR22931		301	801	3.3E-172	T	21-06-2016
NODE_120_length_3920_cov_2.52316_ID_239_6	3a490a30b1651169329b878c8fdedff0	801	Gene3D	G3DSA:3.20.20.60		536	801	3.6E-94	T	21-06-2016	IPR015813	Pyruvate/Phosphoenolpyruvate kinase-like domain
NODE_120_length_3920_cov_2.52316_ID_239_6	3a490a30b1651169329b878c8fdedff0	801	ProSiteProfiles	PS51096	PTS_EIIA type-4 domain profile.	20	154	19.872	T	21-06-2016	IPR004701	Phosphotransferase system, mannose-type IIA component
NODE_120_length_3920_cov_2.52316_ID_239_6	3a490a30b1651169329b878c8fdedff0	801	Pfam	PF05524	PEP-utilising enzyme, N-terminal	290	410	1.6E-30	T	21-06-2016	IPR008731	Phosphotransferase system, enzyme I N-terminal
NODE_120_length_3920_cov_2.52316_ID_239_6	3a490a30b1651169329b878c8fdedff0	801	ProSiteProfiles	PS51350	PTS HPR domain profile.	177	266	33.426	T	21-06-2016	IPR000032	Phosphocarrier protein HPr-like
NODE_120_length_3920_cov_2.52316_ID_239_6	3a490a30b1651169329b878c8fdedff0	801	Gene3D	G3DSA:3.50.30.10		418	535	3.4E-36	T	21-06-2016	IPR008279	PEP-utilising enzyme, mobile domain
NODE_120_length_3920_cov_2.52316_ID_239_6	3a490a30b1651169329b878c8fdedff0	801	PANTHER	PTHR22931:SF15		301	801	3.3E-172	T	21-06-2016
NODE_120_length_3920_cov_2.52316_ID_239_6	3a490a30b1651169329b878c8fdedff0	801	CDD	cd00367	PTS-HPr_like	183	250	1.87638E-16	T	21-06-2016	IPR000032	Phosphocarrier protein HPr-like
NODE_120_length_3920_cov_2.52316_ID_239_6	3a490a30b1651169329b878c8fdedff0	801	SUPERFAMILY	SSF52009		410	528	2.35E-31	T	21-06-2016	IPR008279	PEP-utilising enzyme, mobile domain
NODE_120_length_3920_cov_2.52316_ID_239_6	3a490a30b1651169329b878c8fdedff0	801	TIGRFAM	TIGR02364	dha_pts: dihydroxyacetone kinase, phosphotransfer subunit	21	145	9.8E-38	T	21-06-2016	IPR012844	Dihydroxyacetone kinase phosphotransferase subunit, N-terminal domain
NODE_120_length_3920_cov_2.52316_ID_239_6	3a490a30b1651169329b878c8fdedff0	801	SUPERFAMILY	SSF51621		537	801	1.57E-95	T	21-06-2016	IPR015813	Pyruvate/Phosphoenolpyruvate kinase-like domain
NODE_120_length_3920_cov_2.52316_ID_239_6	3a490a30b1651169329b878c8fdedff0	801	PANTHER	PTHR22931:SF15		2	245	3.3E-172	T	21-06-2016
NODE_120_length_3920_cov_2.52316_ID_239_6	3a490a30b1651169329b878c8fdedff0	801	Pfam	PF00391	PEP-utilising enzyme, mobile domain	435	507	5.5E-22	T	21-06-2016	IPR008279	PEP-utilising enzyme, mobile domain
NODE_120_length_3920_cov_2.52316_ID_239_6	3a490a30b1651169329b878c8fdedff0	801	Pfam	PF00381	PTS HPr component phosphorylation site	181	259	6.1E-23	T	21-06-2016	IPR000032	Phosphocarrier protein HPr-like
NODE_120_length_3920_cov_2.52316_ID_239_6	3a490a30b1651169329b878c8fdedff0	801	Gene3D	G3DSA:1.10.274.10		309	417	3.1E-33	T	21-06-2016	IPR008731	Phosphotransferase system, enzyme I N-terminal
NODE_120_length_3920_cov_2.52316_ID_239_6	3a490a30b1651169329b878c8fdedff0	801	TIGRFAM	TIGR01003	PTS_HPr_family: phosphocarrier, HPr family	179	258	8.3E-21	T	21-06-2016	IPR000032	Phosphocarrier protein HPr-like
NODE_120_length_3920_cov_2.52316_ID_239_6	3a490a30b1651169329b878c8fdedff0	801	PRINTS	PR01736	Phosphoenolpyruvate-protein phosphotransferase signature	729	744	1.2E-22	T	21-06-2016
NODE_120_length_3920_cov_2.52316_ID_239_6	3a490a30b1651169329b878c8fdedff0	801	PRINTS	PR01736	Phosphoenolpyruvate-protein phosphotransferase signature	782	794	1.2E-22	T	21-06-2016
NODE_120_length_3920_cov_2.52316_ID_239_6	3a490a30b1651169329b878c8fdedff0	801	PRINTS	PR01736	Phosphoenolpyruvate-protein phosphotransferase signature	575	594	1.2E-22	T	21-06-2016
NODE_120_length_3920_cov_2.52316_ID_239_6	3a490a30b1651169329b878c8fdedff0	801	PRINTS	PR01736	Phosphoenolpyruvate-protein phosphotransferase signature	746	761	1.2E-22	T	21-06-2016
NODE_120_length_3920_cov_2.52316_ID_239_6	3a490a30b1651169329b878c8fdedff0	801	SUPERFAMILY	SSF47831		309	427	2.62E-29	T	21-06-2016	IPR008731	Phosphotransferase system, enzyme I N-terminal
NODE_7_length_8468_cov_2.74551_ID_13_8	811e24fb4259777732b72fb0a7008ec4	364	Pfam	PF08028	Acyl-CoA dehydrogenase, C-terminal domain	223	346	3.7E-20	T	21-06-2016	IPR013107	Acyl-CoA dehydrogenase, C-terminal domain
NODE_7_length_8468_cov_2.74551_ID_13_8	811e24fb4259777732b72fb0a7008ec4	364	Gene3D	G3DSA:1.20.140.10		194	363	4.3E-49	T	21-06-2016
NODE_7_length_8468_cov_2.74551_ID_13_8	811e24fb4259777732b72fb0a7008ec4	364	PANTHER	PTHR10909		2	342	1.6E-42	T	21-06-2016
NODE_7_length_8468_cov_2.74551_ID_13_8	811e24fb4259777732b72fb0a7008ec4	364	SUPERFAMILY	SSF56645		8	201	7.72E-35	T	21-06-2016	IPR009100	Acyl-CoA dehydrogenase/oxidase, N-terminal and middle domain
NODE_7_length_8468_cov_2.74551_ID_13_8	811e24fb4259777732b72fb0a7008ec4	364	PANTHER	PTHR10909:SF305		2	342	1.6E-42	T	21-06-2016
NODE_7_length_8468_cov_2.74551_ID_13_8	811e24fb4259777732b72fb0a7008ec4	364	Pfam	PF02770	Acyl-CoA dehydrogenase, middle domain	94	192	2.3E-9	T	21-06-2016	IPR006091	Acyl-CoA oxidase/dehydrogenase, central domain
NODE_7_length_8468_cov_2.74551_ID_13_8	811e24fb4259777732b72fb0a7008ec4	364	CDD	cd00567	ACAD	80	342	2.19518E-57	T	21-06-2016
NODE_7_length_8468_cov_2.74551_ID_13_8	811e24fb4259777732b72fb0a7008ec4	364	Pfam	PF02771	Acyl-CoA dehydrogenase, N-terminal domain	11	58	5.9E-5	T	21-06-2016	IPR013786	Acyl-CoA dehydrogenase/oxidase, N-terminal
NODE_7_length_8468_cov_2.74551_ID_13_8	811e24fb4259777732b72fb0a7008ec4	364	Gene3D	G3DSA:2.40.110.10		104	193	9.3E-26	T	21-06-2016
NODE_7_length_8468_cov_2.74551_ID_13_8	811e24fb4259777732b72fb0a7008ec4	364	SUPERFAMILY	SSF47203		215	363	1.22E-33	T	21-06-2016	IPR009075	Acyl-CoA dehydrogenase/oxidase C-terminal
NODE_7_length_8468_cov_2.74551_ID_13_8	811e24fb4259777732b72fb0a7008ec4	364	Gene3D	G3DSA:1.10.540.10		3	60	1.3E-14	T	21-06-2016	IPR013786	Acyl-CoA dehydrogenase/oxidase, N-terminal
NODE_69_length_4921_cov_2.89848_ID_137_2	a3ef7fdb10230fa9a3e06c57f65aeba0	221	CDD	cd06171	Sigma70_r4	154	205	5.93223E-10	T	21-06-2016
NODE_69_length_4921_cov_2.89848_ID_137_2	a3ef7fdb10230fa9a3e06c57f65aeba0	221	Gene3D	G3DSA:1.10.1740.10		91	144	8.2E-7	T	21-06-2016
NODE_69_length_4921_cov_2.89848_ID_137_2	a3ef7fdb10230fa9a3e06c57f65aeba0	221	Pfam	PF04545	Sigma-70, region 4	159	206	1.8E-12	T	21-06-2016	IPR007630	RNA polymerase sigma-70 region 4
NODE_69_length_4921_cov_2.89848_ID_137_2	a3ef7fdb10230fa9a3e06c57f65aeba0	221	TIGRFAM	TIGR02937	sigma70-ECF: RNA polymerase sigma factor, sigma-70 family	101	209	6.4E-17	T	21-06-2016	IPR014284	RNA polymerase sigma-70 like domain
NODE_69_length_4921_cov_2.89848_ID_137_2	a3ef7fdb10230fa9a3e06c57f65aeba0	221	Gene3D	G3DSA:1.10.10.10		148	211	2.0E-12	T	21-06-2016	IPR011991	Winged helix-turn-helix DNA-binding domain
NODE_69_length_4921_cov_2.89848_ID_137_2	a3ef7fdb10230fa9a3e06c57f65aeba0	221	SUPERFAMILY	SSF88946		91	143	7.06E-6	T	21-06-2016	IPR013325	RNA polymerase sigma factor, region 2
NODE_69_length_4921_cov_2.89848_ID_137_2	a3ef7fdb10230fa9a3e06c57f65aeba0	221	SUPERFAMILY	SSF88659		128	211	1.01E-15	T	21-06-2016	IPR013324	RNA polymerase sigma factor, region 3/4
NODE_69_length_4921_cov_2.89848_ID_137_2	a3ef7fdb10230fa9a3e06c57f65aeba0	221	PANTHER	PTHR30173		90	212	1.6E-17	T	21-06-2016
NODE_60_length_5135_cov_2.34094_ID_119_14	4e3a498d2f5f4da7a1e2bf813ce2fd84	127	PANTHER	PTHR23501		22	113	8.5E-14	T	21-06-2016
NODE_60_length_5135_cov_2.34094_ID_119_14	4e3a498d2f5f4da7a1e2bf813ce2fd84	127	ProSiteProfiles	PS50850	Major facilitator superfamily (MFS) profile.	1	127	12.569	T	21-06-2016	IPR020846	Major facilitator superfamily domain
NODE_60_length_5135_cov_2.34094_ID_119_14	4e3a498d2f5f4da7a1e2bf813ce2fd84	127	SUPERFAMILY	SSF103473		20	113	7.46E-10	T	21-06-2016	IPR020846	Major facilitator superfamily domain
NODE_60_length_5135_cov_2.34094_ID_119_14	4e3a498d2f5f4da7a1e2bf813ce2fd84	127	PANTHER	PTHR23501:SF10		22	113	8.5E-14	T	21-06-2016
NODE_60_length_5135_cov_2.34094_ID_119_14	4e3a498d2f5f4da7a1e2bf813ce2fd84	127	Gene3D	G3DSA:1.20.1250.20		20	110	3.4E-9	T	21-06-2016
NODE_65_length_5007_cov_4.08078_ID_129_9	07a400e5c8d98b2661453c4075d24eac	224	Gene3D	G3DSA:3.60.10.10		78	218	6.5E-8	T	21-06-2016	IPR005135	Endonuclease/exonuclease/phosphatase
NODE_65_length_5007_cov_4.08078_ID_129_9	07a400e5c8d98b2661453c4075d24eac	224	SUPERFAMILY	SSF56219		70	215	3.4E-21	T	21-06-2016	IPR005135	Endonuclease/exonuclease/phosphatase
NODE_65_length_5007_cov_4.08078_ID_129_9	07a400e5c8d98b2661453c4075d24eac	224	Pfam	PF03372	Endonuclease/Exonuclease/phosphatase family	71	211	6.1E-12	T	21-06-2016	IPR005135	Endonuclease/exonuclease/phosphatase
NODE_103_length_4100_cov_3.63857_ID_205_5	8fdb4661e409a79aad74a4074a0d6b52	201	PANTHER	PTHR11138		6	177	1.1E-27	T	21-06-2016
NODE_103_length_4100_cov_3.63857_ID_205_5	8fdb4661e409a79aad74a4074a0d6b52	201	ProSitePatterns	PS00373	Phosphoribosylglycinamide formyltransferase active site.	151	174	-	T	21-06-2016	IPR001555	Phosphoribosylglycinamide formyltransferase, active site	KEGG: 00670+2.1.2.9|KEGG: 00970+2.1.2.9
NODE_103_length_4100_cov_3.63857_ID_205_5	8fdb4661e409a79aad74a4074a0d6b52	201	SUPERFAMILY	SSF53328		26	184	8.5E-36	T	21-06-2016	IPR002376	Formyl transferase, N-terminal	KEGG: 00670+2.1.2.9|KEGG: 00970+2.1.2.9
NODE_103_length_4100_cov_3.63857_ID_205_5	8fdb4661e409a79aad74a4074a0d6b52	201	Gene3D	G3DSA:3.40.50.170		25	177	5.0E-33	T	21-06-2016	IPR002376	Formyl transferase, N-terminal	KEGG: 00670+2.1.2.9|KEGG: 00970+2.1.2.9
NODE_103_length_4100_cov_3.63857_ID_205_5	8fdb4661e409a79aad74a4074a0d6b52	201	CDD	cd08369	FMT_core	28	177	3.26813E-35	T	21-06-2016
NODE_103_length_4100_cov_3.63857_ID_205_5	8fdb4661e409a79aad74a4074a0d6b52	201	Pfam	PF00551	Formyl transferase	74	179	3.8E-22	T	21-06-2016	IPR002376	Formyl transferase, N-terminal	KEGG: 00670+2.1.2.9|KEGG: 00970+2.1.2.9
NODE_24_length_6489_cov_4.02425_ID_47_13	a6cacadffdb62a9ddd4c1042a2794e8a	158	SMART	SM00919		1	147	4.6E-17	T	21-06-2016	IPR012302	Malic enzyme, NAD-binding
NODE_24_length_6489_cov_4.02425_ID_47_13	a6cacadffdb62a9ddd4c1042a2794e8a	158	Pfam	PF03949	Malic enzyme, NAD binding domain	33	146	2.5E-12	T	21-06-2016	IPR012302	Malic enzyme, NAD-binding
NODE_24_length_6489_cov_4.02425_ID_47_13	a6cacadffdb62a9ddd4c1042a2794e8a	158	SUPERFAMILY	SSF51735		25	155	2.71E-40	T	21-06-2016	IPR016040	NAD(P)-binding domain
NODE_24_length_6489_cov_4.02425_ID_47_13	a6cacadffdb62a9ddd4c1042a2794e8a	158	PANTHER	PTHR23406:SF28		21	153	5.3E-48	T	21-06-2016
NODE_24_length_6489_cov_4.02425_ID_47_13	a6cacadffdb62a9ddd4c1042a2794e8a	158	PANTHER	PTHR23406		21	153	5.3E-48	T	21-06-2016
NODE_24_length_6489_cov_4.02425_ID_47_13	a6cacadffdb62a9ddd4c1042a2794e8a	158	Gene3D	G3DSA:3.40.50.720		34	156	1.1E-37	T	21-06-2016	IPR016040	NAD(P)-binding domain
NODE_6_length_8837_cov_3.23582_ID_11_13	c1470a2680bfb051d7114f274ce5924b	251	Pfam	PF11965	Domain of unknown function (DUF3479)	45	154	1.2E-6	T	21-06-2016	IPR022571	Magnesium chelatase, subunit H, N-terminal	KEGG: 00860+6.6.1.1|MetaCyc: PWY-5531|MetaCyc: PWY-7159
NODE_91_length_4353_cov_2.22103_ID_181_4	32ee91d8b6c85154c3487f03a4dc1722	867	Gene3D	G3DSA:1.25.40.10		607	745	1.1E-21	T	21-06-2016	IPR011990	Tetratricopeptide-like helical domain
NODE_91_length_4353_cov_2.22103_ID_181_4	32ee91d8b6c85154c3487f03a4dc1722	867	Gene3D	G3DSA:1.25.40.10		782	848	1.1E-21	T	21-06-2016	IPR011990	Tetratricopeptide-like helical domain
NODE_91_length_4353_cov_2.22103_ID_181_4	32ee91d8b6c85154c3487f03a4dc1722	867	Gene3D	G3DSA:1.25.40.10		532	560	1.1E-21	T	21-06-2016	IPR011990	Tetratricopeptide-like helical domain
NODE_91_length_4353_cov_2.22103_ID_181_4	32ee91d8b6c85154c3487f03a4dc1722	867	ProSiteProfiles	PS50005	TPR repeat profile.	775	808	9.912	T	21-06-2016	IPR019734	Tetratricopeptide repeat
NODE_91_length_4353_cov_2.22103_ID_181_4	32ee91d8b6c85154c3487f03a4dc1722	867	Pfam	PF04932	O-Antigen ligase	151	334	9.5E-7	T	21-06-2016	IPR007016	O-antigen ligase-related
NODE_91_length_4353_cov_2.22103_ID_181_4	32ee91d8b6c85154c3487f03a4dc1722	867	ProSiteProfiles	PS50005	TPR repeat profile.	671	704	7.08	T	21-06-2016	IPR019734	Tetratricopeptide repeat
NODE_91_length_4353_cov_2.22103_ID_181_4	32ee91d8b6c85154c3487f03a4dc1722	867	SUPERFAMILY	SSF48452		649	860	1.52E-19	T	21-06-2016	IPR011990	Tetratricopeptide-like helical domain
NODE_91_length_4353_cov_2.22103_ID_181_4	32ee91d8b6c85154c3487f03a4dc1722	867	ProSiteProfiles	PS50005	TPR repeat profile.	705	738	8.201	T	21-06-2016	IPR019734	Tetratricopeptide repeat
NODE_91_length_4353_cov_2.22103_ID_181_4	32ee91d8b6c85154c3487f03a4dc1722	867	PANTHER	PTHR23083		649	744	5.5E-17	T	21-06-2016
NODE_91_length_4353_cov_2.22103_ID_181_4	32ee91d8b6c85154c3487f03a4dc1722	867	PANTHER	PTHR23083		781	859	5.5E-17	T	21-06-2016
NODE_91_length_4353_cov_2.22103_ID_181_4	32ee91d8b6c85154c3487f03a4dc1722	867	PANTHER	PTHR23083		526	553	5.5E-17	T	21-06-2016
NODE_91_length_4353_cov_2.22103_ID_181_4	32ee91d8b6c85154c3487f03a4dc1722	867	PANTHER	PTHR23083		108	120	5.5E-17	T	21-06-2016
NODE_91_length_4353_cov_2.22103_ID_181_4	32ee91d8b6c85154c3487f03a4dc1722	867	ProSiteProfiles	PS50293	TPR repeat region circular profile.	655	842	21.893	T	21-06-2016	IPR013026	Tetratricopeptide repeat-containing domain
NODE_45_length_5381_cov_4.6611_ID_89_17	94d4284831d25925fb106f35c3bf2797	614	SUPERFAMILY	SSF55486		17	596	9.99E-124	T	21-06-2016
NODE_45_length_5381_cov_4.6611_ID_89_17	94d4284831d25925fb106f35c3bf2797	614	Gene3D	G3DSA:3.40.390.10		387	441	5.7E-6	T	21-06-2016	IPR024079	Metallopeptidase, catalytic domain
NODE_45_length_5381_cov_4.6611_ID_89_17	94d4284831d25925fb106f35c3bf2797	614	TIGRFAM	TIGR00181	pepF: oligoendopeptidase F	24	612	1.9E-196	T	21-06-2016	IPR004438	Peptidase M3B, oligoendopeptidase F
NODE_45_length_5381_cov_4.6611_ID_89_17	94d4284831d25925fb106f35c3bf2797	614	CDD	cd09608	M3B_PepF_3	73	610	0.0	T	21-06-2016
NODE_45_length_5381_cov_4.6611_ID_89_17	94d4284831d25925fb106f35c3bf2797	614	Gene3D	G3DSA:1.10.287.830		199	242	2.3E-14	T	21-06-2016
NODE_45_length_5381_cov_4.6611_ID_89_17	94d4284831d25925fb106f35c3bf2797	614	PANTHER	PTHR11804		203	613	5.2E-112	T	21-06-2016
NODE_45_length_5381_cov_4.6611_ID_89_17	94d4284831d25925fb106f35c3bf2797	614	PANTHER	PTHR11804		63	79	5.2E-112	T	21-06-2016
NODE_45_length_5381_cov_4.6611_ID_89_17	94d4284831d25925fb106f35c3bf2797	614	Pfam	PF08439	Oligopeptidase F	131	200	9.9E-23	T	21-06-2016	IPR013647	Oligopeptidase F, N-terminal domain
NODE_45_length_5381_cov_4.6611_ID_89_17	94d4284831d25925fb106f35c3bf2797	614	Pfam	PF01432	Peptidase family M3	222	601	8.5E-74	T	21-06-2016	IPR001567	Peptidase M3A/M3B
NODE_45_length_5381_cov_4.6611_ID_89_17	94d4284831d25925fb106f35c3bf2797	614	PANTHER	PTHR11804:SF8		63	79	5.2E-112	T	21-06-2016
NODE_45_length_5381_cov_4.6611_ID_89_17	94d4284831d25925fb106f35c3bf2797	614	PANTHER	PTHR11804:SF8		203	613	5.2E-112	T	21-06-2016
NODE_100_length_4155_cov_1.39976_ID_199_16	2ccd86d2c60f8e56ca2f8c1d2087ab96	486	Pfam	PF02272	DHHA1 domain	408	476	3.9E-16	T	21-06-2016	IPR003156	DHHA1 domain	KEGG: 00970+6.1.1.7|Reactome: R-HSA-379716
NODE_100_length_4155_cov_1.39976_ID_199_16	2ccd86d2c60f8e56ca2f8c1d2087ab96	486	SUPERFAMILY	SSF50447		41	138	7.84E-19	T	21-06-2016	IPR009000	Translation protein, beta-barrel domain
NODE_100_length_4155_cov_1.39976_ID_199_16	2ccd86d2c60f8e56ca2f8c1d2087ab96	486	Pfam	PF07973	Threonyl and Alanyl tRNA synthetase second additional domain	239	304	1.2E-14	T	21-06-2016	IPR012947	Threonyl/alanyl tRNA synthetase, SAD
NODE_100_length_4155_cov_1.39976_ID_199_16	2ccd86d2c60f8e56ca2f8c1d2087ab96	486	ProSiteProfiles	PS50860	Alanyl-transfer RNA synthetases family profile.	42	317	41.317	T	21-06-2016	IPR018165	Alanyl-tRNA synthetase, class IIc, core domain	KEGG: 00970+6.1.1.7
NODE_100_length_4155_cov_1.39976_ID_199_16	2ccd86d2c60f8e56ca2f8c1d2087ab96	486	Coils	Coil		337	367	-	T	21-06-2016
NODE_100_length_4155_cov_1.39976_ID_199_16	2ccd86d2c60f8e56ca2f8c1d2087ab96	486	SMART	SM00863		239	304	2.3E-15	T	21-06-2016	IPR012947	Threonyl/alanyl tRNA synthetase, SAD
NODE_100_length_4155_cov_1.39976_ID_199_16	2ccd86d2c60f8e56ca2f8c1d2087ab96	486	PANTHER	PTHR11777:SF9		29	485	9.0E-160	T	21-06-2016
NODE_100_length_4155_cov_1.39976_ID_199_16	2ccd86d2c60f8e56ca2f8c1d2087ab96	486	Pfam	PF01411	tRNA synthetases class II (A)	41	141	1.3E-20	T	21-06-2016	IPR018164	Alanyl-tRNA synthetase, class IIc, N-terminal	KEGG: 00970+6.1.1.7
NODE_100_length_4155_cov_1.39976_ID_199_16	2ccd86d2c60f8e56ca2f8c1d2087ab96	486	SUPERFAMILY	SSF55186		138	315	1.57E-46	T	21-06-2016	IPR018163	Threonyl/alanyl tRNA synthetase, class II-like, putative editing domain
NODE_100_length_4155_cov_1.39976_ID_199_16	2ccd86d2c60f8e56ca2f8c1d2087ab96	486	PANTHER	PTHR11777		29	485	9.0E-160	T	21-06-2016
NODE_100_length_4155_cov_1.39976_ID_199_16	2ccd86d2c60f8e56ca2f8c1d2087ab96	486	Hamap	MF_00036_B	Alanine--tRNA ligase [alaS].	1	484	79.925	T	21-06-2016	IPR023033	Alanine-tRNA ligase, eukaryota/bacteria	KEGG: 00970+6.1.1.7
NODE_136_length_3715_cov_2.50628_ID_271_1	5e0b63bc634c9f13c75529d506fa31c9	185	SUPERFAMILY	SSF52507		30	181	9.29E-54	T	21-06-2016	IPR003382	Flavoprotein	Reactome: R-HSA-196783
NODE_136_length_3715_cov_2.50628_ID_271_1	5e0b63bc634c9f13c75529d506fa31c9	185	PANTHER	PTHR14359:SF20		1	182	3.6E-61	T	21-06-2016
NODE_136_length_3715_cov_2.50628_ID_271_1	5e0b63bc634c9f13c75529d506fa31c9	185	Gene3D	G3DSA:3.40.50.1950		33	181	4.6E-52	T	21-06-2016	IPR003382	Flavoprotein	Reactome: R-HSA-196783
NODE_136_length_3715_cov_2.50628_ID_271_1	5e0b63bc634c9f13c75529d506fa31c9	185	Pfam	PF02441	Flavoprotein	34	160	1.7E-34	T	21-06-2016	IPR003382	Flavoprotein	Reactome: R-HSA-196783
NODE_136_length_3715_cov_2.50628_ID_271_1	5e0b63bc634c9f13c75529d506fa31c9	185	PANTHER	PTHR14359		1	182	3.6E-61	T	21-06-2016
NODE_137_length_3710_cov_2.07962_ID_273_1	fa12cc2b8b0b29eef89fb7f440a75111	149	Pfam	PF07837	Formiminotransferase domain, N-terminal subdomain	1	146	4.1E-61	T	21-06-2016	IPR012886	Formiminotransferase, N-terminal subdomain	KEGG: 00340+2.1.2.5|KEGG: 00670+2.1.2.5|MetaCyc: PWY-5030
NODE_137_length_3710_cov_2.07962_ID_273_1	fa12cc2b8b0b29eef89fb7f440a75111	149	PANTHER	PTHR12234		1	142	2.9E-80	T	21-06-2016
NODE_137_length_3710_cov_2.07962_ID_273_1	fa12cc2b8b0b29eef89fb7f440a75111	149	SUPERFAMILY	SSF55116		1	146	9.68E-60	T	21-06-2016	IPR022384	Formiminotransferase subdomain	KEGG: 00340+2.1.2.5|KEGG: 00670+2.1.2.5|MetaCyc: PWY-5030
NODE_137_length_3710_cov_2.07962_ID_273_1	fa12cc2b8b0b29eef89fb7f440a75111	149	SMART	SM01222		1	148	8.2E-79	T	21-06-2016	IPR012886	Formiminotransferase, N-terminal subdomain	KEGG: 00340+2.1.2.5|KEGG: 00670+2.1.2.5|MetaCyc: PWY-5030
NODE_137_length_3710_cov_2.07962_ID_273_1	fa12cc2b8b0b29eef89fb7f440a75111	149	PANTHER	PTHR12234:SF0		1	142	2.9E-80	T	21-06-2016
NODE_137_length_3710_cov_2.07962_ID_273_1	fa12cc2b8b0b29eef89fb7f440a75111	149	TIGRFAM	TIGR02024	FtcD: glutamate formiminotransferase	1	147	8.8E-67	T	21-06-2016	IPR004227	Formiminotransferase catalytic domain	KEGG: 00340+2.1.2.5|KEGG: 00670+2.1.2.5|MetaCyc: PWY-5030|Reactome: R-HSA-70921
NODE_137_length_3710_cov_2.07962_ID_273_1	fa12cc2b8b0b29eef89fb7f440a75111	149	Gene3D	G3DSA:3.30.990.10		1	147	6.3E-63	T	21-06-2016	IPR012886	Formiminotransferase, N-terminal subdomain	KEGG: 00340+2.1.2.5|KEGG: 00670+2.1.2.5|MetaCyc: PWY-5030
NODE_52_length_5294_cov_4.04906_ID_103_4	304fc620c6db6ad896a51d695eeabb34	281	PANTHER	PTHR10283		205	261	2.3E-41	T	21-06-2016
NODE_52_length_5294_cov_4.04906_ID_103_4	304fc620c6db6ad896a51d695eeabb34	281	Pfam	PF03606	C4-dicarboxylate anaerobic carrier	2	252	1.7E-57	T	21-06-2016	IPR018385	C4-dicarboxylate anaerobic carrier-like
NODE_52_length_5294_cov_4.04906_ID_103_4	304fc620c6db6ad896a51d695eeabb34	281	PANTHER	PTHR10283:SF43		2	188	2.3E-41	T	21-06-2016
NODE_52_length_5294_cov_4.04906_ID_103_4	304fc620c6db6ad896a51d695eeabb34	281	PANTHER	PTHR10283		2	188	2.3E-41	T	21-06-2016
NODE_52_length_5294_cov_4.04906_ID_103_4	304fc620c6db6ad896a51d695eeabb34	281	PANTHER	PTHR10283:SF43		205	261	2.3E-41	T	21-06-2016
NODE_59_length_5161_cov_2.66275_ID_117_4	25398cd77219b4b265cb490f18bcc7e7	159	PANTHER	PTHR30435		1	159	1.1E-58	T	21-06-2016
NODE_59_length_5161_cov_2.66275_ID_117_4	25398cd77219b4b265cb490f18bcc7e7	159	TIGRFAM	TIGR01395	FlgC: flagellar basal-body rod protein FlgC	11	159	3.2E-50	T	21-06-2016	IPR006299	Flagellar basal-body rod protein FlgC
NODE_59_length_5161_cov_2.66275_ID_117_4	25398cd77219b4b265cb490f18bcc7e7	159	ProSitePatterns	PS00588	Flagella basal body rod proteins signature.	20	40	-	T	21-06-2016	IPR019776	Flagellar basal body rod protein, conserved site
NODE_59_length_5161_cov_2.66275_ID_117_4	25398cd77219b4b265cb490f18bcc7e7	159	PANTHER	PTHR30435:SF2		1	159	1.1E-58	T	21-06-2016
NODE_59_length_5161_cov_2.66275_ID_117_4	25398cd77219b4b265cb490f18bcc7e7	159	Pfam	PF00460	Flagella basal body rod protein	14	41	8.1E-10	T	21-06-2016	IPR001444	Flagellar basal body rod protein, N-terminal
NODE_59_length_5161_cov_2.66275_ID_117_4	25398cd77219b4b265cb490f18bcc7e7	159	Pfam	PF06429	Flagellar basal body rod FlgEFG protein C-terminal	112	151	4.8E-11	T	21-06-2016	IPR010930	Flagellar basal-body/hook protein, C-terminal domain
NODE_53_length_5262_cov_3.76685_ID_105_11	98390e2053d8604a7490e5311b13b341	228	SUPERFAMILY	SSF56281		48	216	1.26E-24	T	21-06-2016	IPR001279	Metallo-beta-lactamase
NODE_53_length_5262_cov_3.76685_ID_105_11	98390e2053d8604a7490e5311b13b341	228	Gene3D	G3DSA:3.60.15.10		50	167	1.6E-14	T	21-06-2016	IPR001279	Metallo-beta-lactamase
NODE_53_length_5262_cov_3.76685_ID_105_11	98390e2053d8604a7490e5311b13b341	228	Pfam	PF00753	Metallo-beta-lactamase superfamily	56	136	6.1E-5	T	21-06-2016	IPR001279	Metallo-beta-lactamase
NODE_62_length_5109_cov_3.42006_ID_123_7	f7bd775baad64d149cc06aa602c9f853	315	CDD	cd03260	ABC_PstB_phosphate_transporter	69	297	1.61341E-118	T	21-06-2016
NODE_62_length_5109_cov_3.42006_ID_123_7	f7bd775baad64d149cc06aa602c9f853	315	ProSitePatterns	PS00211	ABC transporters family signature.	212	226	-	T	21-06-2016	IPR017871	ABC transporter, conserved site
NODE_62_length_5109_cov_3.42006_ID_123_7	f7bd775baad64d149cc06aa602c9f853	315	ProSiteProfiles	PS51238	Phosphate import ATP-binding protein pstB family profile.	269	315	20.556	T	21-06-2016	IPR015850	ABC transporter, phosphate import, PstB
NODE_62_length_5109_cov_3.42006_ID_123_7	f7bd775baad64d149cc06aa602c9f853	315	Pfam	PF00005	ABC transporter	84	240	2.3E-34	T	21-06-2016	IPR003439	ABC transporter-like
NODE_62_length_5109_cov_3.42006_ID_123_7	f7bd775baad64d149cc06aa602c9f853	315	Gene3D	G3DSA:3.40.50.300		65	308	2.7E-71	T	21-06-2016	IPR027417	P-loop containing nucleoside triphosphate hydrolase
NODE_62_length_5109_cov_3.42006_ID_123_7	f7bd775baad64d149cc06aa602c9f853	315	PANTHER	PTHR24220:SF585		70	312	7.1E-103	T	21-06-2016
NODE_62_length_5109_cov_3.42006_ID_123_7	f7bd775baad64d149cc06aa602c9f853	315	TIGRFAM	TIGR00972	3a0107s01c2: phosphate ABC transporter, ATP-binding protein	69	315	1.2E-103	T	21-06-2016	IPR005670	Phosphate transport system permease protein 1
NODE_62_length_5109_cov_3.42006_ID_123_7	f7bd775baad64d149cc06aa602c9f853	315	SUPERFAMILY	SSF52540		66	310	6.46E-63	T	21-06-2016	IPR027417	P-loop containing nucleoside triphosphate hydrolase
NODE_62_length_5109_cov_3.42006_ID_123_7	f7bd775baad64d149cc06aa602c9f853	315	SMART	SM00382		93	287	9.7E-16	T	21-06-2016	IPR003593	AAA+ ATPase domain
NODE_62_length_5109_cov_3.42006_ID_123_7	f7bd775baad64d149cc06aa602c9f853	315	ProSiteProfiles	PS50893	ATP-binding cassette, ABC transporter-type domain profile.	69	310	24.643	T	21-06-2016	IPR003439	ABC transporter-like
NODE_62_length_5109_cov_3.42006_ID_123_7	f7bd775baad64d149cc06aa602c9f853	315	PANTHER	PTHR24220		70	312	7.1E-103	T	21-06-2016
NODE_8_length_8243_cov_6.46568_ID_15_35	e10d676ac4f350dc192b92ae0d5e5034	238	Pfam	PF13489	Methyltransferase domain	24	151	8.0E-13	T	21-06-2016
NODE_8_length_8243_cov_6.46568_ID_15_35	e10d676ac4f350dc192b92ae0d5e5034	238	Gene3D	G3DSA:3.40.50.150		28	236	6.3E-18	T	21-06-2016	IPR029063	S-adenosyl-L-methionine-dependent methyltransferase
NODE_8_length_8243_cov_6.46568_ID_15_35	e10d676ac4f350dc192b92ae0d5e5034	238	SUPERFAMILY	SSF53335		23	188	8.6E-22	T	21-06-2016	IPR029063	S-adenosyl-L-methionine-dependent methyltransferase
NODE_8_length_8243_cov_6.46568_ID_15_35	e10d676ac4f350dc192b92ae0d5e5034	238	CDD	cd02440	AdoMet_MTases	44	137	9.50801E-6	T	21-06-2016
NODE_143_length_3668_cov_1.75699_ID_285_16	d1dc5dc54e5fcd76daab597675e47892	230	SUPERFAMILY	SSF82784		81	225	2.75E-30	T	21-06-2016	IPR003718	OsmC/Ohr family
NODE_143_length_3668_cov_1.75699_ID_285_16	d1dc5dc54e5fcd76daab597675e47892	230	Pfam	PF02566	OsmC-like protein	120	223	4.7E-15	T	21-06-2016	IPR003718	OsmC/Ohr family
NODE_143_length_3668_cov_1.75699_ID_285_16	d1dc5dc54e5fcd76daab597675e47892	230	PANTHER	PTHR35368		55	230	2.7E-33	T	21-06-2016
NODE_143_length_3668_cov_1.75699_ID_285_16	d1dc5dc54e5fcd76daab597675e47892	230	Gene3D	G3DSA:3.30.300.20		85	216	2.2E-31	T	21-06-2016	IPR015946	K homology domain-like, alpha/beta
NODE_143_length_3668_cov_1.75699_ID_285_16	d1dc5dc54e5fcd76daab597675e47892	230	PANTHER	PTHR35368:SF1		55	230	2.7E-33	T	21-06-2016
NODE_21_length_6748_cov_4.78485_ID_41_22	5fef0facaa9f048e19184aaac2644509	197	Pfam	PF00329	Respiratory-chain NADH dehydrogenase, 30 Kd subunit	71	189	7.9E-38	T	21-06-2016	IPR001268	NADH:ubiquinone oxidoreductase, 30kDa subunit	Reactome: R-HSA-611105|Reactome: R-HSA-6799198
NODE_21_length_6748_cov_4.78485_ID_41_22	5fef0facaa9f048e19184aaac2644509	197	ProDom	PD001581	OXIDOREDUCTASE SUBUNIT NADH DEHYDROGENASE CHAIN C NAD DEHYDROGENASE UBIQUINONE F420H2	124	177	2.0E-17	T	21-06-2016	IPR001268	NADH:ubiquinone oxidoreductase, 30kDa subunit	Reactome: R-HSA-611105|Reactome: R-HSA-6799198
NODE_21_length_6748_cov_4.78485_ID_41_22	5fef0facaa9f048e19184aaac2644509	197	SUPERFAMILY	SSF143243		71	189	4.45E-44	T	21-06-2016
NODE_21_length_6748_cov_4.78485_ID_41_22	5fef0facaa9f048e19184aaac2644509	197	PANTHER	PTHR10884:SF6		72	188	5.0E-45	T	21-06-2016
NODE_21_length_6748_cov_4.78485_ID_41_22	5fef0facaa9f048e19184aaac2644509	197	PANTHER	PTHR10884		72	188	5.0E-45	T	21-06-2016
NODE_61_length_5110_cov_3.81325_ID_121_17	429367636610fd8e83f1233d0c6acdd4	313	Gene3D	G3DSA:1.10.150.130		26	114	2.6E-15	T	21-06-2016	IPR023109	Integrase/recombinase, N-terminal
NODE_61_length_5110_cov_3.81325_ID_121_17	429367636610fd8e83f1233d0c6acdd4	313	CDD	cd00799	INT_Cre_C	130	309	3.40506E-60	T	21-06-2016
NODE_61_length_5110_cov_3.81325_ID_121_17	429367636610fd8e83f1233d0c6acdd4	313	Pfam	PF02899	Phage integrase, N-terminal SAM-like domain	28	89	2.0E-6	T	21-06-2016	IPR004107	Integrase, SAM-like, N-terminal
NODE_61_length_5110_cov_3.81325_ID_121_17	429367636610fd8e83f1233d0c6acdd4	313	SUPERFAMILY	SSF47823		16	113	2.26E-17	T	21-06-2016	IPR010998	Integrase, Lambda-type, N-terminal
NODE_61_length_5110_cov_3.81325_ID_121_17	429367636610fd8e83f1233d0c6acdd4	313	Gene3D	G3DSA:1.10.443.10		130	298	1.1E-45	T	21-06-2016	IPR013762	Integrase-like, catalytic domain
NODE_61_length_5110_cov_3.81325_ID_121_17	429367636610fd8e83f1233d0c6acdd4	313	Pfam	PF00589	Phage integrase family	135	297	3.8E-11	T	21-06-2016	IPR002104	Integrase, catalytic domain
NODE_61_length_5110_cov_3.81325_ID_121_17	429367636610fd8e83f1233d0c6acdd4	313	SUPERFAMILY	SSF56349		125	308	1.77E-36	T	21-06-2016	IPR011010	DNA breaking-rejoining enzyme, catalytic core
NODE_27_length_6251_cov_3.56311_ID_53_18	f5fa6547bf207a7e4c276480d82e9655	287	PANTHER	PTHR12526:SF1		93	287	9.1E-37	T	21-06-2016
NODE_27_length_6251_cov_3.56311_ID_53_18	f5fa6547bf207a7e4c276480d82e9655	287	PANTHER	PTHR12526		93	287	9.1E-37	T	21-06-2016
NODE_27_length_6251_cov_3.56311_ID_53_18	f5fa6547bf207a7e4c276480d82e9655	287	Pfam	PF13439	Glycosyltransferase Family 4	103	262	4.9E-14	T	21-06-2016	IPR028098	Glycosyltransferase subfamily 4-like, N-terminal domain	Reactome: R-HSA-446193|Reactome: R-HSA-4549349
NODE_27_length_6251_cov_3.56311_ID_53_18	f5fa6547bf207a7e4c276480d82e9655	287	SUPERFAMILY	SSF53756		93	286	7.85E-23	T	21-06-2016
NODE_11_length_7895_cov_3.5213_ID_21_8	c2022a152a345db87fcde5c21838cfd7	936	Pfam	PF00535	Glycosyl transferase family 2	604	723	7.0E-30	T	21-06-2016	IPR001173	Glycosyltransferase 2-like	Reactome: R-HSA-913709
NODE_11_length_7895_cov_3.5213_ID_21_8	c2022a152a345db87fcde5c21838cfd7	936	SUPERFAMILY	SSF53335		105	189	5.12E-13	T	21-06-2016	IPR029063	S-adenosyl-L-methionine-dependent methyltransferase
NODE_11_length_7895_cov_3.5213_ID_21_8	c2022a152a345db87fcde5c21838cfd7	936	Gene3D	G3DSA:1.50.10.20		442	545	5.2E-6	T	21-06-2016	IPR008930	Terpenoid cyclases/protein prenyltransferase alpha-alpha toroid
NODE_11_length_7895_cov_3.5213_ID_21_8	c2022a152a345db87fcde5c21838cfd7	936	Gene3D	G3DSA:1.50.10.20		217	441	1.5E-7	T	21-06-2016	IPR008930	Terpenoid cyclases/protein prenyltransferase alpha-alpha toroid
NODE_11_length_7895_cov_3.5213_ID_21_8	c2022a152a345db87fcde5c21838cfd7	936	Gene3D	G3DSA:3.40.50.150		105	192	2.9E-13	T	21-06-2016	IPR029063	S-adenosyl-L-methionine-dependent methyltransferase
NODE_11_length_7895_cov_3.5213_ID_21_8	c2022a152a345db87fcde5c21838cfd7	936	SUPERFAMILY	SSF48239		363	507	1.79E-10	T	21-06-2016	IPR008930	Terpenoid cyclases/protein prenyltransferase alpha-alpha toroid
NODE_11_length_7895_cov_3.5213_ID_21_8	c2022a152a345db87fcde5c21838cfd7	936	SUPERFAMILY	SSF53448		601	804	8.34E-57	T	21-06-2016	IPR029044	Nucleotide-diphospho-sugar transferases
NODE_11_length_7895_cov_3.5213_ID_21_8	c2022a152a345db87fcde5c21838cfd7	936	Gene3D	G3DSA:3.90.550.10		602	826	2.5E-59	T	21-06-2016	IPR029044	Nucleotide-diphospho-sugar transferases
NODE_11_length_7895_cov_3.5213_ID_21_8	c2022a152a345db87fcde5c21838cfd7	936	PANTHER	PTHR22916		556	822	1.7E-50	T	21-06-2016
NODE_11_length_7895_cov_3.5213_ID_21_8	c2022a152a345db87fcde5c21838cfd7	936	CDD	cd02440	AdoMet_MTases	104	147	0.00185312	T	21-06-2016
NODE_11_length_7895_cov_3.5213_ID_21_8	c2022a152a345db87fcde5c21838cfd7	936	Pfam	PF08241	Methyltransferase domain	97	146	9.4E-9	T	21-06-2016	IPR013216	Methyltransferase type 11
NODE_11_length_7895_cov_3.5213_ID_21_8	c2022a152a345db87fcde5c21838cfd7	936	PANTHER	PTHR22916:SF23		556	822	1.7E-50	T	21-06-2016
NODE_11_length_7895_cov_3.5213_ID_21_8	c2022a152a345db87fcde5c21838cfd7	936	CDD	cd00761	Glyco_tranf_GTA_type	605	786	3.39942E-37	T	21-06-2016
NODE_11_length_7895_cov_3.5213_ID_21_8	c2022a152a345db87fcde5c21838cfd7	936	Coils	Coil		893	913	-	T	21-06-2016
NODE_11_length_7895_cov_3.5213_ID_21_8	c2022a152a345db87fcde5c21838cfd7	936	SUPERFAMILY	SSF48239		218	404	1.4E-7	T	21-06-2016	IPR008930	Terpenoid cyclases/protein prenyltransferase alpha-alpha toroid
NODE_89_length_4386_cov_3.0351_ID_177_15	58619ab7421a74e31cd76a35fb4bba14	397	PANTHER	PTHR30258:SF3		7	383	2.7E-140	T	21-06-2016
NODE_89_length_4386_cov_3.0351_ID_177_15	58619ab7421a74e31cd76a35fb4bba14	397	Pfam	PF00437	Type II/IV secretion system protein	45	320	2.0E-83	T	21-06-2016	IPR001482	Type II secretion system protein E
NODE_89_length_4386_cov_3.0351_ID_177_15	58619ab7421a74e31cd76a35fb4bba14	397	CDD	cd01130	VirB11-like_ATPase	145	330	1.56202E-87	T	21-06-2016
NODE_89_length_4386_cov_3.0351_ID_177_15	58619ab7421a74e31cd76a35fb4bba14	397	Gene3D	G3DSA:3.40.50.300		143	357	3.9E-67	T	21-06-2016	IPR027417	P-loop containing nucleoside triphosphate hydrolase
NODE_89_length_4386_cov_3.0351_ID_177_15	58619ab7421a74e31cd76a35fb4bba14	397	PANTHER	PTHR30258		7	383	2.7E-140	T	21-06-2016
NODE_89_length_4386_cov_3.0351_ID_177_15	58619ab7421a74e31cd76a35fb4bba14	397	SUPERFAMILY	SSF52540		24	327	1.64E-65	T	21-06-2016	IPR027417	P-loop containing nucleoside triphosphate hydrolase
NODE_89_length_4386_cov_3.0351_ID_177_15	58619ab7421a74e31cd76a35fb4bba14	397	Gene3D	G3DSA:3.30.450.90		41	138	5.0E-38	T	21-06-2016
NODE_108_length_4059_cov_3.06643_ID_215_7	f64c4434f9033d26900314571a6c9c51	431	Gene3D	G3DSA:3.40.50.720		54	300	2.9E-76	T	21-06-2016	IPR016040	NAD(P)-binding domain
NODE_108_length_4059_cov_3.06643_ID_215_7	f64c4434f9033d26900314571a6c9c51	431	Hamap	MF_03049	Adenylyltransferase and sulfurtransferase MOCS3 [MOCS3].	40	431	34.325	T	21-06-2016	IPR028885	Adenylyltransferase and sulfurtransferase MOCS3/Uba4	Reactome: R-HSA-947581
NODE_108_length_4059_cov_3.06643_ID_215_7	f64c4434f9033d26900314571a6c9c51	431	ProSiteProfiles	PS50206	Rhodanese domain profile.	341	429	20.784	T	21-06-2016	IPR001763	Rhodanese-like domain
NODE_108_length_4059_cov_3.06643_ID_215_7	f64c4434f9033d26900314571a6c9c51	431	Pfam	PF00899	ThiF family	62	296	4.0E-62	T	21-06-2016	IPR000594	THIF-type NAD/FAD binding fold
NODE_108_length_4059_cov_3.06643_ID_215_7	f64c4434f9033d26900314571a6c9c51	431	Pfam	PF00581	Rhodanese-like domain	331	422	5.0E-17	T	21-06-2016	IPR001763	Rhodanese-like domain
NODE_108_length_4059_cov_3.06643_ID_215_7	f64c4434f9033d26900314571a6c9c51	431	PANTHER	PTHR10953:SF153		53	431	8.6E-176	T	21-06-2016
NODE_108_length_4059_cov_3.06643_ID_215_7	f64c4434f9033d26900314571a6c9c51	431	PANTHER	PTHR10953		53	431	8.6E-176	T	21-06-2016
NODE_108_length_4059_cov_3.06643_ID_215_7	f64c4434f9033d26900314571a6c9c51	431	CDD	cd00158	RHOD	334	420	2.48008E-29	T	21-06-2016
NODE_108_length_4059_cov_3.06643_ID_215_7	f64c4434f9033d26900314571a6c9c51	431	CDD	cd00757	ThiF_MoeB_HesA_family	61	290	2.02778E-130	T	21-06-2016
NODE_108_length_4059_cov_3.06643_ID_215_7	f64c4434f9033d26900314571a6c9c51	431	SUPERFAMILY	SSF69572		51	398	4.45E-107	T	21-06-2016	IPR000594	THIF-type NAD/FAD binding fold
NODE_108_length_4059_cov_3.06643_ID_215_7	f64c4434f9033d26900314571a6c9c51	431	SMART	SM00450		331	426	2.4E-28	T	21-06-2016	IPR001763	Rhodanese-like domain
NODE_108_length_4059_cov_3.06643_ID_215_7	f64c4434f9033d26900314571a6c9c51	431	Gene3D	G3DSA:3.40.250.10		319	426	9.5E-32	T	21-06-2016	IPR001763	Rhodanese-like domain
NODE_157_length_3550_cov_1.89986_ID_313_8	de087936c389b3b81ab5e6f4034c02ab	363	Pfam	PF06827	Zinc finger found in FPG and IleRS	335	362	5.4E-11	T	21-06-2016	IPR010663	Zinc finger, FPG/IleRS-type	Reactome: R-HSA-379726
NODE_157_length_3550_cov_1.89986_ID_313_8	de087936c389b3b81ab5e6f4034c02ab	363	Pfam	PF01149	Formamidopyrimidine-DNA glycosylase N-terminal domain	91	207	2.4E-29	T	21-06-2016	IPR012319	Formamidopyrimidine-DNA glycosylase, catalytic domain
NODE_157_length_3550_cov_1.89986_ID_313_8	de087936c389b3b81ab5e6f4034c02ab	363	SMART	SM00898		92	209	1.1E-39	T	21-06-2016	IPR012319	Formamidopyrimidine-DNA glycosylase, catalytic domain
NODE_157_length_3550_cov_1.89986_ID_313_8	de087936c389b3b81ab5e6f4034c02ab	363	SUPERFAMILY	SSF46946		224	316	1.83E-30	T	21-06-2016	IPR010979	Ribosomal protein S13-like, H2TH
NODE_157_length_3550_cov_1.89986_ID_313_8	de087936c389b3b81ab5e6f4034c02ab	363	ProSiteProfiles	PS51066	Zinc finger FPG-type profile.	329	363	13.433	T	21-06-2016	IPR000214	Zinc finger, DNA glycosylase/AP lyase-type
NODE_157_length_3550_cov_1.89986_ID_313_8	de087936c389b3b81ab5e6f4034c02ab	363	Gene3D	G3DSA:1.10.8.50		224	363	1.0E-50	T	21-06-2016
NODE_157_length_3550_cov_1.89986_ID_313_8	de087936c389b3b81ab5e6f4034c02ab	363	ProSiteProfiles	PS51068	Formamidopyrimidine-DNA glycosylase catalytic domain profile.	92	206	28.058	T	21-06-2016	IPR012319	Formamidopyrimidine-DNA glycosylase, catalytic domain
NODE_157_length_3550_cov_1.89986_ID_313_8	de087936c389b3b81ab5e6f4034c02ab	363	SUPERFAMILY	SSF57716		311	362	3.21E-16	T	21-06-2016
NODE_157_length_3550_cov_1.89986_ID_313_8	de087936c389b3b81ab5e6f4034c02ab	363	SUPERFAMILY	SSF81624		92	232	9.29E-32	T	21-06-2016	IPR012319	Formamidopyrimidine-DNA glycosylase, catalytic domain
NODE_157_length_3550_cov_1.89986_ID_313_8	de087936c389b3b81ab5e6f4034c02ab	363	CDD	cd08966	EcFpg-like_N	92	212	9.94724E-46	T	21-06-2016
NODE_157_length_3550_cov_1.89986_ID_313_8	de087936c389b3b81ab5e6f4034c02ab	363	ProSitePatterns	PS01242	Zinc finger FPG-type signature.	338	362	-	T	21-06-2016	IPR015887	DNA glycosylase/AP lyase, zinc finger domain, DNA-binding site
NODE_157_length_3550_cov_1.89986_ID_313_8	de087936c389b3b81ab5e6f4034c02ab	363	Pfam	PF06831	Formamidopyrimidine-DNA glycosylase H2TH domain	224	312	8.7E-28	T	21-06-2016	IPR015886	DNA glycosylase/AP lyase, H2TH DNA-binding
NODE_157_length_3550_cov_1.89986_ID_313_8	de087936c389b3b81ab5e6f4034c02ab	363	PANTHER	PTHR22993:SF15		4	363	5.0E-109	T	21-06-2016
NODE_157_length_3550_cov_1.89986_ID_313_8	de087936c389b3b81ab5e6f4034c02ab	363	Gene3D	G3DSA:3.20.190.10		92	214	1.4E-31	T	21-06-2016
NODE_157_length_3550_cov_1.89986_ID_313_8	de087936c389b3b81ab5e6f4034c02ab	363	TIGRFAM	TIGR00577	fpg: DNA-formamidopyrimidine glycosylase	91	362	1.3E-83	T	21-06-2016	IPR020629	Formamidopyrimidine-DNA glycosylase
NODE_157_length_3550_cov_1.89986_ID_313_8	de087936c389b3b81ab5e6f4034c02ab	363	PANTHER	PTHR22993		4	363	5.0E-109	T	21-06-2016
NODE_157_length_3550_cov_1.89986_ID_313_8	de087936c389b3b81ab5e6f4034c02ab	363	Hamap	MF_00103	Formamidopyrimidine-DNA glycosylase [mutM].	91	363	39.535	T	21-06-2016	IPR020629	Formamidopyrimidine-DNA glycosylase
NODE_157_length_3550_cov_1.89986_ID_313_8	de087936c389b3b81ab5e6f4034c02ab	363	SMART	SM01232		223	315	6.9E-47	T	21-06-2016	IPR015886	DNA glycosylase/AP lyase, H2TH DNA-binding
NODE_49_length_5318_cov_3.74843_ID_97_9	6da2ff45fc459f939bf4ab1049900576	404	SUPERFAMILY	SSF52540		15	266	1.46E-48	T	21-06-2016	IPR027417	P-loop containing nucleoside triphosphate hydrolase
NODE_49_length_5318_cov_3.74843_ID_97_9	6da2ff45fc459f939bf4ab1049900576	404	Gene3D	G3DSA:1.10.8.60		196	287	3.9E-26	T	21-06-2016
NODE_49_length_5318_cov_3.74843_ID_97_9	6da2ff45fc459f939bf4ab1049900576	404	Coils	Coil		246	266	-	T	21-06-2016
NODE_49_length_5318_cov_3.74843_ID_97_9	6da2ff45fc459f939bf4ab1049900576	404	CDD	cd00009	AAA	35	193	2.25114E-15	T	21-06-2016
NODE_49_length_5318_cov_3.74843_ID_97_9	6da2ff45fc459f939bf4ab1049900576	404	SUPERFAMILY	SSF54211		299	403	2.28E-24	T	21-06-2016	IPR020568	Ribosomal protein S5 domain 2-type fold
NODE_49_length_5318_cov_3.74843_ID_97_9	6da2ff45fc459f939bf4ab1049900576	404	PRINTS	PR00830	Endopeptidase La (Lon) serine protease (S16) signature	60	79	2.0E-29	T	21-06-2016
NODE_49_length_5318_cov_3.74843_ID_97_9	6da2ff45fc459f939bf4ab1049900576	404	PRINTS	PR00830	Endopeptidase La (Lon) serine protease (S16) signature	377	396	2.0E-29	T	21-06-2016
NODE_49_length_5318_cov_3.74843_ID_97_9	6da2ff45fc459f939bf4ab1049900576	404	PRINTS	PR00830	Endopeptidase La (Lon) serine protease (S16) signature	299	315	2.0E-29	T	21-06-2016
NODE_49_length_5318_cov_3.74843_ID_97_9	6da2ff45fc459f939bf4ab1049900576	404	Pfam	PF05362	Lon protease (S16) C-terminal proteolytic domain	277	402	6.7E-48	T	21-06-2016	IPR008269	Peptidase S16, Lon C-terminal
NODE_49_length_5318_cov_3.74843_ID_97_9	6da2ff45fc459f939bf4ab1049900576	404	ProSitePatterns	PS01046	ATP-dependent serine proteases, lon family, serine active site.	380	388	-	T	21-06-2016	IPR008268	Peptidase S16, active site
NODE_49_length_5318_cov_3.74843_ID_97_9	6da2ff45fc459f939bf4ab1049900576	404	SMART	SM00382		52	197	1.0E-12	T	21-06-2016	IPR003593	AAA+ ATPase domain
NODE_49_length_5318_cov_3.74843_ID_97_9	6da2ff45fc459f939bf4ab1049900576	404	PANTHER	PTHR10046		14	403	8.8E-233	T	21-06-2016	IPR027065	Lon protease
NODE_49_length_5318_cov_3.74843_ID_97_9	6da2ff45fc459f939bf4ab1049900576	404	Pfam	PF00004	ATPase family associated with various cellular activities (AAA)	56	194	6.6E-24	T	21-06-2016	IPR003959	ATPase, AAA-type, core
NODE_49_length_5318_cov_3.74843_ID_97_9	6da2ff45fc459f939bf4ab1049900576	404	Gene3D	G3DSA:3.40.50.300		17	193	5.2E-36	T	21-06-2016	IPR027417	P-loop containing nucleoside triphosphate hydrolase
NODE_49_length_5318_cov_3.74843_ID_97_9	6da2ff45fc459f939bf4ab1049900576	404	TIGRFAM	TIGR00763	lon: endopeptidase La	14	403	3.3E-193	T	21-06-2016	IPR004815	Lon protease, bacterial/eukaryotic-type
NODE_49_length_5318_cov_3.74843_ID_97_9	6da2ff45fc459f939bf4ab1049900576	404	Gene3D	G3DSA:3.30.230.10		296	403	2.4E-37	T	21-06-2016	IPR014721	Ribosomal protein S5 domain 2-type fold, subgroup
NODE_49_length_5318_cov_3.74843_ID_97_9	6da2ff45fc459f939bf4ab1049900576	404	PANTHER	PTHR10046:SF24		14	403	8.8E-233	T	21-06-2016
NODE_80_length_4647_cov_2.78789_ID_159_6	062d4b9e39f84e8b1b67d8de49c18c3c	275	PANTHER	PTHR30128		135	275	1.6E-39	T	21-06-2016
NODE_80_length_4647_cov_2.78789_ID_159_6	062d4b9e39f84e8b1b67d8de49c18c3c	275	SUPERFAMILY	SSF103088		152	273	8.37E-38	T	21-06-2016	IPR006665	OmpA-like domain
NODE_80_length_4647_cov_2.78789_ID_159_6	062d4b9e39f84e8b1b67d8de49c18c3c	275	Gene3D	G3DSA:3.30.1330.60		166	273	3.7E-39	T	21-06-2016	IPR006665	OmpA-like domain
NODE_80_length_4647_cov_2.78789_ID_159_6	062d4b9e39f84e8b1b67d8de49c18c3c	275	Pfam	PF00691	OmpA family	172	267	8.5E-23	T	21-06-2016	IPR006665	OmpA-like domain
NODE_80_length_4647_cov_2.78789_ID_159_6	062d4b9e39f84e8b1b67d8de49c18c3c	275	CDD	cd07185	OmpA_C-like	168	273	3.82429E-46	T	21-06-2016	IPR006665	OmpA-like domain
NODE_80_length_4647_cov_2.78789_ID_159_6	062d4b9e39f84e8b1b67d8de49c18c3c	275	ProSiteProfiles	PS51123	OmpA-like domain profile.	160	275	48.368	T	21-06-2016	IPR006665	OmpA-like domain
NODE_80_length_4647_cov_2.78789_ID_159_6	062d4b9e39f84e8b1b67d8de49c18c3c	275	PRINTS	PR01021	OMPA domain signature	218	234	3.4E-11	T	21-06-2016	IPR006664	Outer membrane protein, bacterial
NODE_80_length_4647_cov_2.78789_ID_159_6	062d4b9e39f84e8b1b67d8de49c18c3c	275	PRINTS	PR01021	OMPA domain signature	173	195	3.4E-11	T	21-06-2016	IPR006664	Outer membrane protein, bacterial
NODE_80_length_4647_cov_2.78789_ID_159_6	062d4b9e39f84e8b1b67d8de49c18c3c	275	PRINTS	PR01021	OMPA domain signature	203	218	3.4E-11	T	21-06-2016	IPR006664	Outer membrane protein, bacterial
NODE_124_length_3881_cov_1.72556_ID_247_18	b3c7e25f6adb46df6d709751ba4bc921	261	CDD	cd03498	SQR_TypeB_2_TM	49	259	1.02531E-63	T	21-06-2016
NODE_124_length_3881_cov_1.72556_ID_247_18	b3c7e25f6adb46df6d709751ba4bc921	261	TIGRFAM	TIGR02046	sdhC_b558_fam: succinate dehydrogenase (or fumarate reductase) cytochrome b subunit, b558 family	46	260	2.0E-58	T	21-06-2016	IPR011138	Succinate dehydrogenase cytochrome b558 subunit
NODE_124_length_3881_cov_1.72556_ID_247_18	b3c7e25f6adb46df6d709751ba4bc921	261	Gene3D	G3DSA:1.20.950.10		53	251	2.4E-14	T	21-06-2016
NODE_124_length_3881_cov_1.72556_ID_247_18	b3c7e25f6adb46df6d709751ba4bc921	261	SUPERFAMILY	SSF81343		40	260	5.1E-47	T	21-06-2016
NODE_124_length_3881_cov_1.72556_ID_247_18	b3c7e25f6adb46df6d709751ba4bc921	261	Pfam	PF01127	Succinate dehydrogenase/Fumarate reductase transmembrane subunit	141	225	4.8E-8	T	21-06-2016	IPR000701	Succinate dehydrogenase/Fumarate reductase, transmembrane subunit	Reactome: R-HSA-611105|Reactome: R-HSA-71403
NODE_82_length_4585_cov_2.48212_ID_163_4	5440689ec0d57688ff3811d4a47a9ad2	413	PANTHER	PTHR13696:SF5		4	285	4.8E-82	T	21-06-2016
NODE_82_length_4585_cov_2.48212_ID_163_4	5440689ec0d57688ff3811d4a47a9ad2	413	PRINTS	PR00091	Nitrogenase component II signature	31	44	5.6E-17	T	21-06-2016	IPR000392	Nitrogenase iron protein, subunit NifH/Protochlorophyllide reductase, subunit ChlL
NODE_82_length_4585_cov_2.48212_ID_163_4	5440689ec0d57688ff3811d4a47a9ad2	413	PRINTS	PR00091	Nitrogenase component II signature	53	68	5.6E-17	T	21-06-2016	IPR000392	Nitrogenase iron protein, subunit NifH/Protochlorophyllide reductase, subunit ChlL
NODE_82_length_4585_cov_2.48212_ID_163_4	5440689ec0d57688ff3811d4a47a9ad2	413	PRINTS	PR00091	Nitrogenase component II signature	153	168	5.6E-17	T	21-06-2016	IPR000392	Nitrogenase iron protein, subunit NifH/Protochlorophyllide reductase, subunit ChlL
NODE_82_length_4585_cov_2.48212_ID_163_4	5440689ec0d57688ff3811d4a47a9ad2	413	SUPERFAMILY	SSF52540		25	275	3.45E-35	T	21-06-2016	IPR027417	P-loop containing nucleoside triphosphate hydrolase
NODE_82_length_4585_cov_2.48212_ID_163_4	5440689ec0d57688ff3811d4a47a9ad2	413	TIGRFAM	TIGR02016	BchX: chlorophyllide reductase iron protein subunit X	26	292	1.7E-107	T	21-06-2016	IPR010246	Chlorophyllide reductase iron protein subunit X	KEGG: 00860+1.3.99.35|MetaCyc: PWY-5526
NODE_82_length_4585_cov_2.48212_ID_163_4	5440689ec0d57688ff3811d4a47a9ad2	413	Pfam	PF00142	4Fe-4S iron sulfur cluster binding proteins, NifH/frxC family	26	275	1.2E-59	T	21-06-2016
NODE_82_length_4585_cov_2.48212_ID_163_4	5440689ec0d57688ff3811d4a47a9ad2	413	ProSiteProfiles	PS51026	NIFH_FRXC family profile.	25	300	58.084	T	21-06-2016	IPR000392	Nitrogenase iron protein, subunit NifH/Protochlorophyllide reductase, subunit ChlL
NODE_82_length_4585_cov_2.48212_ID_163_4	5440689ec0d57688ff3811d4a47a9ad2	413	Gene3D	G3DSA:3.40.50.300		27	275	4.3E-41	T	21-06-2016	IPR027417	P-loop containing nucleoside triphosphate hydrolase
NODE_82_length_4585_cov_2.48212_ID_163_4	5440689ec0d57688ff3811d4a47a9ad2	413	ProSitePatterns	PS00692	NifH/frxC family signature 2.	154	167	-	T	21-06-2016	IPR030655	NifH/chlL conserved site
NODE_82_length_4585_cov_2.48212_ID_163_4	5440689ec0d57688ff3811d4a47a9ad2	413	PANTHER	PTHR13696		4	285	4.8E-82	T	21-06-2016
NODE_27_length_6251_cov_3.56311_ID_53_15	4fa46c38ce77529211b3fb5316ba3c52	309	PANTHER	PTHR10366		5	305	1.2E-59	T	21-06-2016
NODE_27_length_6251_cov_3.56311_ID_53_15	4fa46c38ce77529211b3fb5316ba3c52	309	Gene3D	G3DSA:3.40.50.720		3	173	1.0E-34	T	21-06-2016	IPR016040	NAD(P)-binding domain
NODE_27_length_6251_cov_3.56311_ID_53_15	4fa46c38ce77529211b3fb5316ba3c52	309	SUPERFAMILY	SSF51735		4	307	2.32E-66	T	21-06-2016	IPR016040	NAD(P)-binding domain
NODE_27_length_6251_cov_3.56311_ID_53_15	4fa46c38ce77529211b3fb5316ba3c52	309	Pfam	PF01370	NAD dependent epimerase/dehydratase family	7	239	1.4E-41	T	21-06-2016	IPR001509	NAD-dependent epimerase/dehydratase, N-terminal domain
NODE_27_length_6251_cov_3.56311_ID_53_15	4fa46c38ce77529211b3fb5316ba3c52	309	Gene3D	G3DSA:3.90.25.10		174	304	7.6E-21	T	21-06-2016
NODE_7_length_8468_cov_2.74551_ID_13_37	b971dd761f578d6a26c78d7eaf0c6c70	417	ProSiteProfiles	PS50043	LuxR-type HTH domain profile.	24	89	35.158	T	21-06-2016	IPR000792	Transcription regulator LuxR, C-terminal
NODE_7_length_8468_cov_2.74551_ID_13_37	b971dd761f578d6a26c78d7eaf0c6c70	417	Pfam	PF01344	Kelch motif	351	388	2.1E-4	T	21-06-2016	IPR006652	Kelch repeat type 1
NODE_7_length_8468_cov_2.74551_ID_13_37	b971dd761f578d6a26c78d7eaf0c6c70	417	Pfam	PF01344	Kelch motif	261	302	1.1E-4	T	21-06-2016	IPR006652	Kelch repeat type 1
NODE_7_length_8468_cov_2.74551_ID_13_37	b971dd761f578d6a26c78d7eaf0c6c70	417	Pfam	PF01344	Kelch motif	304	348	1.2E-12	T	21-06-2016	IPR006652	Kelch repeat type 1
NODE_7_length_8468_cov_2.74551_ID_13_37	b971dd761f578d6a26c78d7eaf0c6c70	417	SMART	SM00612		363	414	0.82	T	21-06-2016	IPR006652	Kelch repeat type 1
NODE_7_length_8468_cov_2.74551_ID_13_37	b971dd761f578d6a26c78d7eaf0c6c70	417	SMART	SM00612		316	362	3.7E-12	T	21-06-2016	IPR006652	Kelch repeat type 1
NODE_7_length_8468_cov_2.74551_ID_13_37	b971dd761f578d6a26c78d7eaf0c6c70	417	SMART	SM00612		221	267	0.0038	T	21-06-2016	IPR006652	Kelch repeat type 1
NODE_7_length_8468_cov_2.74551_ID_13_37	b971dd761f578d6a26c78d7eaf0c6c70	417	SMART	SM00612		268	315	1.0E-7	T	21-06-2016	IPR006652	Kelch repeat type 1
NODE_7_length_8468_cov_2.74551_ID_13_37	b971dd761f578d6a26c78d7eaf0c6c70	417	SUPERFAMILY	SSF117281		191	417	6.54E-57	T	21-06-2016
NODE_7_length_8468_cov_2.74551_ID_13_37	b971dd761f578d6a26c78d7eaf0c6c70	417	Pfam	PF13418	Galactose oxidase, central domain	218	254	6.1E-7	T	21-06-2016
NODE_7_length_8468_cov_2.74551_ID_13_37	b971dd761f578d6a26c78d7eaf0c6c70	417	PRINTS	PR00038	LuxR bacterial regulatory protein HTH signature	31	45	2.4E-14	T	21-06-2016	IPR000792	Transcription regulator LuxR, C-terminal
NODE_7_length_8468_cov_2.74551_ID_13_37	b971dd761f578d6a26c78d7eaf0c6c70	417	PRINTS	PR00038	LuxR bacterial regulatory protein HTH signature	61	73	2.4E-14	T	21-06-2016	IPR000792	Transcription regulator LuxR, C-terminal
NODE_7_length_8468_cov_2.74551_ID_13_37	b971dd761f578d6a26c78d7eaf0c6c70	417	PRINTS	PR00038	LuxR bacterial regulatory protein HTH signature	45	61	2.4E-14	T	21-06-2016	IPR000792	Transcription regulator LuxR, C-terminal
NODE_7_length_8468_cov_2.74551_ID_13_37	b971dd761f578d6a26c78d7eaf0c6c70	417	Gene3D	G3DSA:1.10.10.10		19	90	4.9E-27	T	21-06-2016	IPR011991	Winged helix-turn-helix DNA-binding domain
NODE_7_length_8468_cov_2.74551_ID_13_37	b971dd761f578d6a26c78d7eaf0c6c70	417	ProSitePatterns	PS00622	LuxR-type HTH domain signature.	45	72	-	T	21-06-2016	IPR000792	Transcription regulator LuxR, C-terminal
NODE_7_length_8468_cov_2.74551_ID_13_37	b971dd761f578d6a26c78d7eaf0c6c70	417	SMART	SM00421		28	85	4.1E-26	T	21-06-2016	IPR000792	Transcription regulator LuxR, C-terminal
NODE_7_length_8468_cov_2.74551_ID_13_37	b971dd761f578d6a26c78d7eaf0c6c70	417	SUPERFAMILY	SSF46894		21	92	2.07E-23	T	21-06-2016	IPR016032	Signal transduction response regulator, C-terminal effector
NODE_7_length_8468_cov_2.74551_ID_13_37	b971dd761f578d6a26c78d7eaf0c6c70	417	Pfam	PF00196	Bacterial regulatory proteins, luxR family	30	85	3.4E-23	T	21-06-2016	IPR000792	Transcription regulator LuxR, C-terminal
NODE_7_length_8468_cov_2.74551_ID_13_37	b971dd761f578d6a26c78d7eaf0c6c70	417	PANTHER	PTHR24412		191	417	9.2E-53	T	21-06-2016
NODE_7_length_8468_cov_2.74551_ID_13_37	b971dd761f578d6a26c78d7eaf0c6c70	417	Gene3D	G3DSA:2.120.10.80		192	416	4.0E-55	T	21-06-2016	IPR015915	Kelch-type beta propeller
NODE_7_length_8468_cov_2.74551_ID_13_37	b971dd761f578d6a26c78d7eaf0c6c70	417	CDD	cd06170	LuxR_C_like	31	87	2.45528E-24	T	21-06-2016	IPR000792	Transcription regulator LuxR, C-terminal
NODE_59_length_5161_cov_2.66275_ID_117_3	767362825189cd5d0add4763be5fefe6	223	Pfam	PF14841	FliG middle domain	124	198	2.6E-31	T	21-06-2016	IPR032779	Flagellar motor switch protein FliG, middle domain
NODE_59_length_5161_cov_2.66275_ID_117_3	767362825189cd5d0add4763be5fefe6	223	SUPERFAMILY	SSF48029		16	122	1.78E-21	T	21-06-2016	IPR011002	Flagellar motor switch protein FliG, alpha-helical
NODE_59_length_5161_cov_2.66275_ID_117_3	767362825189cd5d0add4763be5fefe6	223	Pfam	PF14842	FliG N-terminal domain	13	116	3.4E-34	T	21-06-2016	IPR028263	Flagellar motor switch protein FliG, N-terminal domain
NODE_59_length_5161_cov_2.66275_ID_117_3	767362825189cd5d0add4763be5fefe6	223	PANTHER	PTHR30534		1	217	1.4E-54	T	21-06-2016	IPR000090	Flagellar motor switch protein FliG
NODE_59_length_5161_cov_2.66275_ID_117_3	767362825189cd5d0add4763be5fefe6	223	PRINTS	PR00954	Flagellar motor switch protein FliG signature	14	30	2.8E-36	T	21-06-2016	IPR000090	Flagellar motor switch protein FliG
NODE_59_length_5161_cov_2.66275_ID_117_3	767362825189cd5d0add4763be5fefe6	223	PRINTS	PR00954	Flagellar motor switch protein FliG signature	43	69	2.8E-36	T	21-06-2016	IPR000090	Flagellar motor switch protein FliG
NODE_59_length_5161_cov_2.66275_ID_117_3	767362825189cd5d0add4763be5fefe6	223	PRINTS	PR00954	Flagellar motor switch protein FliG signature	123	146	2.8E-36	T	21-06-2016	IPR000090	Flagellar motor switch protein FliG
NODE_59_length_5161_cov_2.66275_ID_117_3	767362825189cd5d0add4763be5fefe6	223	PRINTS	PR00954	Flagellar motor switch protein FliG signature	204	223	2.8E-36	T	21-06-2016	IPR000090	Flagellar motor switch protein FliG
NODE_59_length_5161_cov_2.66275_ID_117_3	767362825189cd5d0add4763be5fefe6	223	TIGRFAM	TIGR00207	fliG: flagellar motor switch protein FliG	9	222	7.2E-81	T	21-06-2016	IPR000090	Flagellar motor switch protein FliG
NODE_59_length_5161_cov_2.66275_ID_117_3	767362825189cd5d0add4763be5fefe6	223	Gene3D	G3DSA:1.10.220.30		18	80	6.2E-15	T	21-06-2016	IPR011002	Flagellar motor switch protein FliG, alpha-helical
NODE_59_length_5161_cov_2.66275_ID_117_3	767362825189cd5d0add4763be5fefe6	223	PANTHER	PTHR30534:SF0		1	217	1.4E-54	T	21-06-2016
NODE_59_length_5161_cov_2.66275_ID_117_3	767362825189cd5d0add4763be5fefe6	223	Gene3D	G3DSA:1.10.220.30		82	198	2.2E-33	T	21-06-2016	IPR011002	Flagellar motor switch protein FliG, alpha-helical
NODE_59_length_5161_cov_2.66275_ID_117_3	767362825189cd5d0add4763be5fefe6	223	SUPERFAMILY	SSF48029		123	222	3.4E-26	T	21-06-2016	IPR011002	Flagellar motor switch protein FliG, alpha-helical
NODE_12_length_7444_cov_2.97388_ID_23_16	6462f21ede49c9c05154437b3295b26b	276	Coils	Coil		66	107	-	T	21-06-2016
NODE_12_length_7444_cov_2.97388_ID_23_16	6462f21ede49c9c05154437b3295b26b	276	Coils	Coil		140	167	-	T	21-06-2016
NODE_12_length_7444_cov_2.97388_ID_23_16	6462f21ede49c9c05154437b3295b26b	276	Coils	Coil		196	216	-	T	21-06-2016
NODE_120_length_3920_cov_2.52316_ID_239_2	26005878095619864526d498751c123a	136	SUPERFAMILY	SSF53335		23	127	1.59E-11	T	21-06-2016	IPR029063	S-adenosyl-L-methionine-dependent methyltransferase
NODE_120_length_3920_cov_2.52316_ID_239_2	26005878095619864526d498751c123a	136	Pfam	PF00398	Ribosomal RNA adenine dimethylase	29	97	6.0E-9	T	21-06-2016	IPR001737	Ribosomal RNA adenine methyltransferase KsgA/Erm
NODE_120_length_3920_cov_2.52316_ID_239_2	26005878095619864526d498751c123a	136	Gene3D	G3DSA:3.40.50.150		16	122	3.0E-9	T	21-06-2016	IPR029063	S-adenosyl-L-methionine-dependent methyltransferase
NODE_140_length_3684_cov_14.1967_ID_279_1	3fe2d29d8c10fbb637145540ed1f517b	119	PANTHER	PTHR11451		1	105	1.0E-48	T	21-06-2016
NODE_140_length_3684_cov_14.1967_ID_279_1	3fe2d29d8c10fbb637145540ed1f517b	119	SUPERFAMILY	SSF55681		3	105	1.85E-26	T	21-06-2016
NODE_140_length_3684_cov_14.1967_ID_279_1	3fe2d29d8c10fbb637145540ed1f517b	119	ProSiteProfiles	PS50862	Aminoacyl-transfer RNA synthetases class-II family profile.	1	119	10.94	T	21-06-2016	IPR006195	Aminoacyl-tRNA synthetase, class II
NODE_140_length_3684_cov_14.1967_ID_279_1	3fe2d29d8c10fbb637145540ed1f517b	119	PANTHER	PTHR11451:SF6		1	105	1.0E-48	T	21-06-2016	IPR004499	Proline-tRNA ligase, class IIa, archaeal-type	KEGG: 00970+6.1.1.15|Reactome: R-HSA-2408517|Reactome: R-HSA-379716|Reactome: R-HSA-6782315
NODE_140_length_3684_cov_14.1967_ID_279_1	3fe2d29d8c10fbb637145540ed1f517b	119	PRINTS	PR01046	Prolyl-tRNA synthetase signature	8	19	9.8E-5	T	21-06-2016	IPR002316	Proline-tRNA ligase, class IIa	KEGG: 00970+6.1.1.15|Reactome: R-HSA-379726
NODE_140_length_3684_cov_14.1967_ID_279_1	3fe2d29d8c10fbb637145540ed1f517b	119	PRINTS	PR01046	Prolyl-tRNA synthetase signature	38	46	9.8E-5	T	21-06-2016	IPR002316	Proline-tRNA ligase, class IIa	KEGG: 00970+6.1.1.15|Reactome: R-HSA-379726
NODE_140_length_3684_cov_14.1967_ID_279_1	3fe2d29d8c10fbb637145540ed1f517b	119	PRINTS	PR01046	Prolyl-tRNA synthetase signature	47	58	9.8E-5	T	21-06-2016	IPR002316	Proline-tRNA ligase, class IIa	KEGG: 00970+6.1.1.15|Reactome: R-HSA-379726
NODE_140_length_3684_cov_14.1967_ID_279_1	3fe2d29d8c10fbb637145540ed1f517b	119	Gene3D	G3DSA:3.30.930.10		3	106	1.2E-38	T	21-06-2016
NODE_140_length_3684_cov_14.1967_ID_279_1	3fe2d29d8c10fbb637145540ed1f517b	119	Pfam	PF00587	tRNA synthetase class II core domain (G, H, P, S and T)	6	89	4.7E-11	T	21-06-2016	IPR002314	Aminoacyl-tRNA synthetase, class II (G/ P/ S/T)
NODE_24_length_6489_cov_4.02425_ID_47_22	81472b1c2f69f51c03dee0d28b9d3ea3	305	Pfam	PF13579	Glycosyl transferase 4-like domain	47	239	2.5E-11	T	21-06-2016	IPR028098	Glycosyltransferase subfamily 4-like, N-terminal domain	Reactome: R-HSA-446193|Reactome: R-HSA-4549349
NODE_24_length_6489_cov_4.02425_ID_47_22	81472b1c2f69f51c03dee0d28b9d3ea3	305	SUPERFAMILY	SSF53756		34	302	8.63E-15	T	21-06-2016
NODE_46_length_5366_cov_2.97966_ID_91_19	799f83c80da00860dd54616956060a63	297	Pfam	PF00581	Rhodanese-like domain	29	137	1.1E-14	T	21-06-2016	IPR001763	Rhodanese-like domain
NODE_46_length_5366_cov_2.97966_ID_91_19	799f83c80da00860dd54616956060a63	297	Pfam	PF00581	Rhodanese-like domain	170	289	1.9E-21	T	21-06-2016	IPR001763	Rhodanese-like domain
NODE_46_length_5366_cov_2.97966_ID_91_19	799f83c80da00860dd54616956060a63	297	CDD	cd01448	TST_Repeat_1	26	139	2.71953E-45	T	21-06-2016
NODE_46_length_5366_cov_2.97966_ID_91_19	799f83c80da00860dd54616956060a63	297	Gene3D	G3DSA:3.40.250.10		169	297	2.7E-42	T	21-06-2016	IPR001763	Rhodanese-like domain
NODE_46_length_5366_cov_2.97966_ID_91_19	799f83c80da00860dd54616956060a63	297	ProSitePatterns	PS00380	Rhodanese signature 1.	53	64	-	T	21-06-2016	IPR001307	Thiosulphate sulfurtransferase, conserved site	KEGG: 00920+2.8.1.1|MetaCyc: PWY-5350
NODE_46_length_5366_cov_2.97966_ID_91_19	799f83c80da00860dd54616956060a63	297	PANTHER	PTHR11364:SF3		9	297	7.8E-123	T	21-06-2016
NODE_46_length_5366_cov_2.97966_ID_91_19	799f83c80da00860dd54616956060a63	297	SUPERFAMILY	SSF52821		20	159	7.73E-39	T	21-06-2016	IPR001763	Rhodanese-like domain
NODE_46_length_5366_cov_2.97966_ID_91_19	799f83c80da00860dd54616956060a63	297	ProSiteProfiles	PS50206	Rhodanese domain profile.	176	296	24.041	T	21-06-2016	IPR001763	Rhodanese-like domain
NODE_46_length_5366_cov_2.97966_ID_91_19	799f83c80da00860dd54616956060a63	297	PANTHER	PTHR11364		9	297	7.8E-123	T	21-06-2016
NODE_46_length_5366_cov_2.97966_ID_91_19	799f83c80da00860dd54616956060a63	297	SUPERFAMILY	SSF52821		169	297	4.19E-40	T	21-06-2016	IPR001763	Rhodanese-like domain
NODE_46_length_5366_cov_2.97966_ID_91_19	799f83c80da00860dd54616956060a63	297	ProSiteProfiles	PS50206	Rhodanese domain profile.	37	144	19.449	T	21-06-2016	IPR001763	Rhodanese-like domain
NODE_46_length_5366_cov_2.97966_ID_91_19	799f83c80da00860dd54616956060a63	297	SMART	SM00450		166	293	4.6E-27	T	21-06-2016	IPR001763	Rhodanese-like domain
NODE_46_length_5366_cov_2.97966_ID_91_19	799f83c80da00860dd54616956060a63	297	SMART	SM00450		27	141	2.0E-19	T	21-06-2016	IPR001763	Rhodanese-like domain
NODE_46_length_5366_cov_2.97966_ID_91_19	799f83c80da00860dd54616956060a63	297	ProSitePatterns	PS00683	Rhodanese C-terminal signature.	277	287	-	T	21-06-2016	IPR001307	Thiosulphate sulfurtransferase, conserved site	KEGG: 00920+2.8.1.1|MetaCyc: PWY-5350
NODE_46_length_5366_cov_2.97966_ID_91_19	799f83c80da00860dd54616956060a63	297	Gene3D	G3DSA:3.40.250.10		20	157	3.0E-38	T	21-06-2016	IPR001763	Rhodanese-like domain
NODE_46_length_5366_cov_2.97966_ID_91_19	799f83c80da00860dd54616956060a63	297	CDD	cd01449	TST_Repeat_2	166	289	1.91589E-53	T	21-06-2016
NODE_18_length_6977_cov_3.91433_ID_35_1	4a5db527707b656fb1b854fcba84abc4	194	Gene3D	G3DSA:1.10.3720.10		29	78	1.1E-6	T	21-06-2016	IPR000515	ABC transporter type 1, transmembrane domain MetI-like
NODE_18_length_6977_cov_3.91433_ID_35_1	4a5db527707b656fb1b854fcba84abc4	194	SUPERFAMILY	SSF161098		29	81	1.9E-6	T	21-06-2016	IPR000515	ABC transporter type 1, transmembrane domain MetI-like
NODE_154_length_3609_cov_1.78981_ID_307_4	cfd9ad6f4b48974ece67b8d8a1ce48ce	113	Gene3D	G3DSA:2.70.150.10		20	92	2.0E-21	T	21-06-2016	IPR008250	P-type ATPase, A domain	Reactome: R-HSA-936837
NODE_154_length_3609_cov_1.78981_ID_307_4	cfd9ad6f4b48974ece67b8d8a1ce48ce	113	PANTHER	PTHR24093		23	95	1.0E-22	T	21-06-2016
NODE_154_length_3609_cov_1.78981_ID_307_4	cfd9ad6f4b48974ece67b8d8a1ce48ce	113	Pfam	PF00122	E1-E2 ATPase	21	94	3.3E-24	T	21-06-2016	IPR008250	P-type ATPase, A domain	Reactome: R-HSA-936837
NODE_154_length_3609_cov_1.78981_ID_307_4	cfd9ad6f4b48974ece67b8d8a1ce48ce	113	PANTHER	PTHR24093:SF332		23	95	1.0E-22	T	21-06-2016
NODE_154_length_3609_cov_1.78981_ID_307_4	cfd9ad6f4b48974ece67b8d8a1ce48ce	113	SUPERFAMILY	SSF81653		17	93	8.5E-22	T	21-06-2016
NODE_99_length_4182_cov_2.17616_ID_197_13	4497dd0518cb8b3ee90752e4a6c1c52a	581	Gene3D	G3DSA:3.40.50.300		37	266	4.0E-46	T	21-06-2016	IPR027417	P-loop containing nucleoside triphosphate hydrolase
NODE_99_length_4182_cov_2.17616_ID_197_13	4497dd0518cb8b3ee90752e4a6c1c52a	581	CDD	cd00009	AAA	72	154	1.059E-14	T	21-06-2016
NODE_99_length_4182_cov_2.17616_ID_197_13	4497dd0518cb8b3ee90752e4a6c1c52a	581	PANTHER	PTHR23076:SF10		32	159	1.1E-115	T	21-06-2016
NODE_99_length_4182_cov_2.17616_ID_197_13	4497dd0518cb8b3ee90752e4a6c1c52a	581	PANTHER	PTHR23076:SF10		179	204	1.1E-115	T	21-06-2016
NODE_99_length_4182_cov_2.17616_ID_197_13	4497dd0518cb8b3ee90752e4a6c1c52a	581	PANTHER	PTHR23076:SF10		225	510	1.1E-115	T	21-06-2016
NODE_99_length_4182_cov_2.17616_ID_197_13	4497dd0518cb8b3ee90752e4a6c1c52a	581	PANTHER	PTHR23076		32	159	1.1E-115	T	21-06-2016
NODE_99_length_4182_cov_2.17616_ID_197_13	4497dd0518cb8b3ee90752e4a6c1c52a	581	PANTHER	PTHR23076		179	204	1.1E-115	T	21-06-2016
NODE_99_length_4182_cov_2.17616_ID_197_13	4497dd0518cb8b3ee90752e4a6c1c52a	581	PANTHER	PTHR23076		225	510	1.1E-115	T	21-06-2016
NODE_99_length_4182_cov_2.17616_ID_197_13	4497dd0518cb8b3ee90752e4a6c1c52a	581	Pfam	PF00004	ATPase family associated with various cellular activities (AAA)	74	151	3.3E-19	T	21-06-2016	IPR003959	ATPase, AAA-type, core
NODE_99_length_4182_cov_2.17616_ID_197_13	4497dd0518cb8b3ee90752e4a6c1c52a	581	Pfam	PF00004	ATPase family associated with various cellular activities (AAA)	186	254	1.3E-4	T	21-06-2016	IPR003959	ATPase, AAA-type, core
NODE_99_length_4182_cov_2.17616_ID_197_13	4497dd0518cb8b3ee90752e4a6c1c52a	581	SUPERFAMILY	SSF52540		36	322	6.87E-43	T	21-06-2016	IPR027417	P-loop containing nucleoside triphosphate hydrolase
NODE_99_length_4182_cov_2.17616_ID_197_13	4497dd0518cb8b3ee90752e4a6c1c52a	581	SMART	SM00382		70	257	4.8E-17	T	21-06-2016	IPR003593	AAA+ ATPase domain
NODE_99_length_4182_cov_2.17616_ID_197_13	4497dd0518cb8b3ee90752e4a6c1c52a	581	Pfam	PF01434	Peptidase family M41	317	507	5.9E-33	T	21-06-2016	IPR000642	Peptidase M41
NODE_99_length_4182_cov_2.17616_ID_197_13	4497dd0518cb8b3ee90752e4a6c1c52a	581	ProSitePatterns	PS00674	AAA-protein family signature.	225	243	-	T	21-06-2016	IPR003960	ATPase, AAA-type, conserved site
NODE_99_length_4182_cov_2.17616_ID_197_13	4497dd0518cb8b3ee90752e4a6c1c52a	581	SUPERFAMILY	SSF140990		336	511	3.27E-40	T	21-06-2016
NODE_99_length_4182_cov_2.17616_ID_197_13	4497dd0518cb8b3ee90752e4a6c1c52a	581	Gene3D	G3DSA:1.10.8.60		267	325	2.3E-5	T	21-06-2016
NODE_115_length_4002_cov_2.11477_ID_229_1	16470efcd355dc9126b8096b6764f7f3	101	Pfam	PF00550	Phosphopantetheine attachment site	31	94	1.7E-14	T	21-06-2016	IPR009081	Phosphopantetheine binding ACP domain
NODE_115_length_4002_cov_2.11477_ID_229_1	16470efcd355dc9126b8096b6764f7f3	101	ProSiteProfiles	PS50075	Acyl carrier protein phosphopantetheine domain profile.	25	95	16.922	T	21-06-2016	IPR009081	Phosphopantetheine binding ACP domain
NODE_115_length_4002_cov_2.11477_ID_229_1	16470efcd355dc9126b8096b6764f7f3	101	SUPERFAMILY	SSF47336		31	99	4.97E-22	T	21-06-2016	IPR009081	Phosphopantetheine binding ACP domain
NODE_115_length_4002_cov_2.11477_ID_229_1	16470efcd355dc9126b8096b6764f7f3	101	TIGRFAM	TIGR00517	acyl_carrier: acyl carrier protein	30	97	9.1E-31	T	21-06-2016	IPR003231	Acyl carrier protein (ACP)	Reactome: R-HSA-389661|Reactome: R-HSA-611105|Reactome: R-HSA-6799198
NODE_115_length_4002_cov_2.11477_ID_229_1	16470efcd355dc9126b8096b6764f7f3	101	PANTHER	PTHR20863		30	100	2.5E-26	T	21-06-2016
NODE_115_length_4002_cov_2.11477_ID_229_1	16470efcd355dc9126b8096b6764f7f3	101	ProDom	PD000887	CARRIER ACYL PHOSPHOPANTETHEINE ACP ACID FATTY BIOSYNTHESIS LIPID SYNTHESIS CHLOROPLAST	55	96	4.0E-10	T	21-06-2016	IPR003231	Acyl carrier protein (ACP)	Reactome: R-HSA-389661|Reactome: R-HSA-611105|Reactome: R-HSA-6799198
NODE_115_length_4002_cov_2.11477_ID_229_1	16470efcd355dc9126b8096b6764f7f3	101	Hamap	MF_01217	Acyl carrier protein [acpP].	24	98	20.74	T	21-06-2016	IPR003231	Acyl carrier protein (ACP)	Reactome: R-HSA-389661|Reactome: R-HSA-611105|Reactome: R-HSA-6799198
NODE_115_length_4002_cov_2.11477_ID_229_1	16470efcd355dc9126b8096b6764f7f3	101	ProSitePatterns	PS00012	Phosphopantetheine attachment site.	53	68	-	T	21-06-2016	IPR006162	Phosphopantetheine attachment site
NODE_115_length_4002_cov_2.11477_ID_229_1	16470efcd355dc9126b8096b6764f7f3	101	Gene3D	G3DSA:1.10.1200.10		30	98	4.9E-30	T	21-06-2016	IPR009081	Phosphopantetheine binding ACP domain
NODE_81_length_4602_cov_2.32483_ID_161_4	f66acb47a5c2fc93996677c6634dc09c	242	Pfam	PF02742	Iron dependent repressor, metal binding and dimerisation domain	31	69	4.2E-9	T	21-06-2016	IPR001367	Iron dependent repressor, metal binding and dimerisation domain
NODE_81_length_4602_cov_2.32483_ID_161_4	f66acb47a5c2fc93996677c6634dc09c	242	SUPERFAMILY	SSF50037		167	239	2.17E-16	T	21-06-2016	IPR008988	Transcriptional repressor, C-terminal
NODE_81_length_4602_cov_2.32483_ID_161_4	f66acb47a5c2fc93996677c6634dc09c	242	Pfam	PF04023	FeoA domain	165	238	1.1E-15	T	21-06-2016	IPR007167	Ferrous iron transporter FeoA domain
NODE_81_length_4602_cov_2.32483_ID_161_4	f66acb47a5c2fc93996677c6634dc09c	242	SMART	SM00899		81	152	0.0052	T	21-06-2016	IPR007167	Ferrous iron transporter FeoA domain
NODE_81_length_4602_cov_2.32483_ID_161_4	f66acb47a5c2fc93996677c6634dc09c	242	SMART	SM00899		164	238	2.9E-16	T	21-06-2016	IPR007167	Ferrous iron transporter FeoA domain
NODE_81_length_4602_cov_2.32483_ID_161_4	f66acb47a5c2fc93996677c6634dc09c	242	Gene3D	G3DSA:1.10.60.10		31	74	9.9E-13	T	21-06-2016	IPR001367	Iron dependent repressor, metal binding and dimerisation domain
NODE_81_length_4602_cov_2.32483_ID_161_4	f66acb47a5c2fc93996677c6634dc09c	242	PANTHER	PTHR33238		163	242	1.1E-13	T	21-06-2016
NODE_81_length_4602_cov_2.32483_ID_161_4	f66acb47a5c2fc93996677c6634dc09c	242	SUPERFAMILY	SSF47979		30	73	2.88E-8	T	21-06-2016	IPR001367	Iron dependent repressor, metal binding and dimerisation domain
NODE_13_length_7399_cov_3.96065_ID_25_28	1593e9b152f56a46c8145de016e0c285	149	Pfam	PF00037	4Fe-4S binding domain	104	126	2.1E-8	T	21-06-2016	IPR017896	4Fe-4S ferredoxin-type, iron-sulphur binding domain
NODE_13_length_7399_cov_3.96065_ID_25_28	1593e9b152f56a46c8145de016e0c285	149	ProSitePatterns	PS00198	4Fe-4S ferredoxin-type iron-sulfur binding region signature.	111	122	-	T	21-06-2016	IPR017900	4Fe-4S ferredoxin, iron-sulphur binding, conserved site
NODE_13_length_7399_cov_3.96065_ID_25_28	1593e9b152f56a46c8145de016e0c285	149	SUPERFAMILY	SSF54862		72	145	9.73E-21	T	21-06-2016
NODE_13_length_7399_cov_3.96065_ID_25_28	1593e9b152f56a46c8145de016e0c285	149	Gene3D	G3DSA:3.30.70.20		74	144	1.5E-18	T	21-06-2016
NODE_13_length_7399_cov_3.96065_ID_25_28	1593e9b152f56a46c8145de016e0c285	149	PANTHER	PTHR11938		66	147	5.8E-28	T	21-06-2016
NODE_13_length_7399_cov_3.96065_ID_25_28	1593e9b152f56a46c8145de016e0c285	149	ProSiteProfiles	PS51379	4Fe-4S ferredoxin-type iron-sulfur binding domain profile.	71	101	6.777	T	21-06-2016	IPR017896	4Fe-4S ferredoxin-type, iron-sulphur binding domain
NODE_13_length_7399_cov_3.96065_ID_25_28	1593e9b152f56a46c8145de016e0c285	149	ProSiteProfiles	PS51379	4Fe-4S ferredoxin-type iron-sulfur binding domain profile.	102	131	10.801	T	21-06-2016	IPR017896	4Fe-4S ferredoxin-type, iron-sulphur binding domain
NODE_13_length_7399_cov_3.96065_ID_25_28	1593e9b152f56a46c8145de016e0c285	149	PRINTS	PR00354	7Fe ferredoxin signature	80	90	1.7E-15	T	21-06-2016	IPR000813	7Fe ferredoxin
NODE_13_length_7399_cov_3.96065_ID_25_28	1593e9b152f56a46c8145de016e0c285	149	PRINTS	PR00354	7Fe ferredoxin signature	90	100	1.7E-15	T	21-06-2016	IPR000813	7Fe ferredoxin
NODE_13_length_7399_cov_3.96065_ID_25_28	1593e9b152f56a46c8145de016e0c285	149	PRINTS	PR00354	7Fe ferredoxin signature	106	123	1.7E-15	T	21-06-2016	IPR000813	7Fe ferredoxin
NODE_145_length_3647_cov_2.58602_ID_289_12	9910d615546e5e9eaeb63ad4d8dea1f0	255	PANTHER	PTHR33969:SF2		12	240	7.4E-53	T	21-06-2016
NODE_145_length_3647_cov_2.58602_ID_289_12	9910d615546e5e9eaeb63ad4d8dea1f0	255	PANTHER	PTHR33969		12	240	7.4E-53	T	21-06-2016
NODE_145_length_3647_cov_2.58602_ID_289_12	9910d615546e5e9eaeb63ad4d8dea1f0	255	Gene3D	G3DSA:1.10.10.580		182	246	1.1E-5	T	21-06-2016	IPR023093	Rad21/Rec8-like protein, C-terminal
NODE_145_length_3647_cov_2.58602_ID_289_12	9910d615546e5e9eaeb63ad4d8dea1f0	255	Pfam	PF02616	Segregation and condensation protein ScpA	184	239	1.5E-8	T	21-06-2016	IPR003768	Segregation and condensation protein A
NODE_145_length_3647_cov_2.58602_ID_289_12	9910d615546e5e9eaeb63ad4d8dea1f0	255	Pfam	PF02616	Segregation and condensation protein ScpA	30	124	2.8E-14	T	21-06-2016	IPR003768	Segregation and condensation protein A
NODE_41_length_5506_cov_4.32783_ID_81_3	86aeba1c49e89dd3b7277e66ad39812a	240	Gene3D	G3DSA:3.20.20.150		23	237	3.6E-27	T	21-06-2016	IPR013022	Xylose isomerase-like, TIM barrel domain
NODE_41_length_5506_cov_4.32783_ID_81_3	86aeba1c49e89dd3b7277e66ad39812a	240	SUPERFAMILY	SSF51658		24	237	4.97E-31	T	21-06-2016	IPR013022	Xylose isomerase-like, TIM barrel domain
NODE_41_length_5506_cov_4.32783_ID_81_3	86aeba1c49e89dd3b7277e66ad39812a	240	Pfam	PF01261	Xylose isomerase-like TIM barrel	28	231	2.7E-20	T	21-06-2016	IPR013022	Xylose isomerase-like, TIM barrel domain
NODE_41_length_5506_cov_4.32783_ID_81_3	86aeba1c49e89dd3b7277e66ad39812a	240	PANTHER	PTHR12110		4	237	3.4E-22	T	21-06-2016
NODE_159_length_3534_cov_2.40299_ID_317_3	c669d02ba768f9aa2b4dbabb881d22b1	195	CDD	cd07017	S14_ClpP_2	40	182	6.02367E-85	T	21-06-2016
NODE_159_length_3534_cov_2.40299_ID_317_3	c669d02ba768f9aa2b4dbabb881d22b1	195	SUPERFAMILY	SSF52096		34	191	3.88E-60	T	21-06-2016	IPR029045	ClpP/crotonase-like domain
NODE_159_length_3534_cov_2.40299_ID_317_3	c669d02ba768f9aa2b4dbabb881d22b1	195	ProSitePatterns	PS00382	Endopeptidase Clp histidine active site.	133	146	-	T	21-06-2016	IPR033135	ClpP, histidine active site
NODE_159_length_3534_cov_2.40299_ID_317_3	c669d02ba768f9aa2b4dbabb881d22b1	195	PANTHER	PTHR10381		24	188	3.7E-103	T	21-06-2016	IPR023562	Clp protease proteolytic subunit /Translocation-enhancing protein TepA
NODE_159_length_3534_cov_2.40299_ID_317_3	c669d02ba768f9aa2b4dbabb881d22b1	195	Gene3D	G3DSA:3.90.226.10		25	191	8.8E-72	T	21-06-2016	IPR029045	ClpP/crotonase-like domain
NODE_159_length_3534_cov_2.40299_ID_317_3	c669d02ba768f9aa2b4dbabb881d22b1	195	ProSitePatterns	PS00381	Endopeptidase Clp serine active site.	111	122	-	T	21-06-2016	IPR018215	ClpP, Ser active site
NODE_159_length_3534_cov_2.40299_ID_317_3	c669d02ba768f9aa2b4dbabb881d22b1	195	Pfam	PF00574	Clp protease	34	191	2.4E-70	T	21-06-2016	IPR023562	Clp protease proteolytic subunit /Translocation-enhancing protein TepA
NODE_159_length_3534_cov_2.40299_ID_317_3	c669d02ba768f9aa2b4dbabb881d22b1	195	PRINTS	PR00127	Clp protease catalytic subunit P signature	111	128	3.8E-41	T	21-06-2016	IPR001907	ATP-dependent Clp protease proteolytic subunit
NODE_159_length_3534_cov_2.40299_ID_317_3	c669d02ba768f9aa2b4dbabb881d22b1	195	PRINTS	PR00127	Clp protease catalytic subunit P signature	132	151	3.8E-41	T	21-06-2016	IPR001907	ATP-dependent Clp protease proteolytic subunit
NODE_159_length_3534_cov_2.40299_ID_317_3	c669d02ba768f9aa2b4dbabb881d22b1	195	PRINTS	PR00127	Clp protease catalytic subunit P signature	40	55	3.8E-41	T	21-06-2016	IPR001907	ATP-dependent Clp protease proteolytic subunit
NODE_159_length_3534_cov_2.40299_ID_317_3	c669d02ba768f9aa2b4dbabb881d22b1	195	PRINTS	PR00127	Clp protease catalytic subunit P signature	80	100	3.8E-41	T	21-06-2016	IPR001907	ATP-dependent Clp protease proteolytic subunit
NODE_159_length_3534_cov_2.40299_ID_317_3	c669d02ba768f9aa2b4dbabb881d22b1	195	Hamap	MF_00444	ATP-dependent Clp protease proteolytic subunit [clpP].	24	195	31.24	T	21-06-2016	IPR001907	ATP-dependent Clp protease proteolytic subunit
NODE_86_length_4520_cov_3.85778_ID_171_10	f7f566719ec4a1914a1cc93482e5d3ff	175	Gene3D	G3DSA:1.20.120.330		35	173	1.0E-37	T	21-06-2016
NODE_86_length_4520_cov_3.85778_ID_171_10	f7f566719ec4a1914a1cc93482e5d3ff	175	SUPERFAMILY	SSF81593		44	170	3.69E-34	T	21-06-2016
NODE_86_length_4520_cov_3.85778_ID_171_10	f7f566719ec4a1914a1cc93482e5d3ff	175	TIGRFAM	TIGR01987	HI0074: nucleotidyltransferase substrate binding protein, HI0074 family	47	170	3.4E-26	T	21-06-2016	IPR010235	Nucleotidyltransferase substrate binding protein, HI0074
NODE_86_length_4520_cov_3.85778_ID_171_10	f7f566719ec4a1914a1cc93482e5d3ff	175	Pfam	PF08780	Nucleotidyltransferase substrate binding protein like	38	171	2.4E-37	T	21-06-2016	IPR010235	Nucleotidyltransferase substrate binding protein, HI0074
NODE_31_length_5852_cov_2.65827_ID_61_3	09b4c850294bc80b57554e09b2bcb6c5	227	Pfam	PF00497	Bacterial extracellular solute-binding proteins, family 3	3	223	1.0E-57	T	21-06-2016	IPR001638	Solute-binding protein family 3/N-terminal domain of MltF
NODE_31_length_5852_cov_2.65827_ID_61_3	09b4c850294bc80b57554e09b2bcb6c5	227	PANTHER	PTHR18966		1	225	5.6E-39	T	21-06-2016
NODE_31_length_5852_cov_2.65827_ID_61_3	09b4c850294bc80b57554e09b2bcb6c5	227	SUPERFAMILY	SSF53850		1	224	3.88E-62	T	21-06-2016
NODE_31_length_5852_cov_2.65827_ID_61_3	09b4c850294bc80b57554e09b2bcb6c5	227	Gene3D	G3DSA:3.40.190.10		80	179	2.3E-20	T	21-06-2016
NODE_31_length_5852_cov_2.65827_ID_61_3	09b4c850294bc80b57554e09b2bcb6c5	227	PANTHER	PTHR18966:SF152		1	225	5.6E-39	T	21-06-2016
NODE_31_length_5852_cov_2.65827_ID_61_3	09b4c850294bc80b57554e09b2bcb6c5	227	CDD	cd13629	PBP2_Dsm1740	2	222	1.46601E-108	T	21-06-2016
NODE_31_length_5852_cov_2.65827_ID_61_3	09b4c850294bc80b57554e09b2bcb6c5	227	SMART	SM00062		2	225	9.9E-56	T	21-06-2016	IPR001638	Solute-binding protein family 3/N-terminal domain of MltF
NODE_31_length_5852_cov_2.65827_ID_61_3	09b4c850294bc80b57554e09b2bcb6c5	227	SMART	SM00079		2	224	3.1E-5	T	21-06-2016	IPR001320	Ionotropic glutamate receptor
NODE_31_length_5852_cov_2.65827_ID_61_3	09b4c850294bc80b57554e09b2bcb6c5	227	Gene3D	G3DSA:3.40.190.10		184	225	4.7E-39	T	21-06-2016
NODE_31_length_5852_cov_2.65827_ID_61_3	09b4c850294bc80b57554e09b2bcb6c5	227	Gene3D	G3DSA:3.40.190.10		1	79	4.7E-39	T	21-06-2016
NODE_121_length_3917_cov_3.25712_ID_241_4	fef2616b6d8cd03e00f1801ecd3b16f1	282	PANTHER	PTHR30624:SF1		3	282	1.2E-68	T	21-06-2016
NODE_121_length_3917_cov_3.25712_ID_241_4	fef2616b6d8cd03e00f1801ecd3b16f1	282	SUPERFAMILY	SSF111283		5	282	5.23E-69	T	21-06-2016
NODE_121_length_3917_cov_3.25712_ID_241_4	fef2616b6d8cd03e00f1801ecd3b16f1	282	Pfam	PF01523	Putative modulator of DNA gyrase	9	142	4.4E-28	T	21-06-2016	IPR002510	Metalloprotease TldD/PmbA
NODE_121_length_3917_cov_3.25712_ID_241_4	fef2616b6d8cd03e00f1801ecd3b16f1	282	PANTHER	PTHR30624		3	282	1.2E-68	T	21-06-2016
NODE_113_length_4015_cov_2.61692_ID_225_3	3200620cc4f25c4877d80a9a30592cc1	433	PANTHER	PTHR23100		34	433	1.7E-192	T	21-06-2016	IPR002813	Arginine biosynthesis protein ArgJ	KEGG: 00220+2.3.1.35+2.3.1.1|MetaCyc: PWY-5154
NODE_113_length_4015_cov_2.61692_ID_225_3	3200620cc4f25c4877d80a9a30592cc1	433	Gene3D	G3DSA:3.60.70.12		31	302	2.3E-97	T	21-06-2016	IPR016117	ArgJ-like domain	KEGG: 00220+2.3.1.35+2.3.1.1|MetaCyc: PWY-5154
NODE_113_length_4015_cov_2.61692_ID_225_3	3200620cc4f25c4877d80a9a30592cc1	433	PANTHER	PTHR23100:SF0		34	433	1.7E-192	T	21-06-2016
NODE_113_length_4015_cov_2.61692_ID_225_3	3200620cc4f25c4877d80a9a30592cc1	433	ProDom	PD004193	ACETYLTRANSFERASE ORNITHINE ARGININE BIOSYNTHESIS ARGJ GLUTAMATE N-ACETYLTRANSFERASE TRANSFERASE ACYLTRANSFERASE BIFUNCTIONAL	44	433	5.0E-88	T	21-06-2016
NODE_113_length_4015_cov_2.61692_ID_225_3	3200620cc4f25c4877d80a9a30592cc1	433	TIGRFAM	TIGR00120	ArgJ: glutamate N-acetyltransferase/amino-acid acetyltransferase	33	433	5.7E-136	T	21-06-2016	IPR002813	Arginine biosynthesis protein ArgJ	KEGG: 00220+2.3.1.35+2.3.1.1|MetaCyc: PWY-5154
NODE_113_length_4015_cov_2.61692_ID_225_3	3200620cc4f25c4877d80a9a30592cc1	433	CDD	cd02152	OAT	35	433	0.0	T	21-06-2016	IPR002813	Arginine biosynthesis protein ArgJ	KEGG: 00220+2.3.1.35+2.3.1.1|MetaCyc: PWY-5154
NODE_113_length_4015_cov_2.61692_ID_225_3	3200620cc4f25c4877d80a9a30592cc1	433	Hamap	MF_01106	Arginine biosynthesis bifunctional protein ArgJ [argJ].	1	433	141.987	T	21-06-2016	IPR002813	Arginine biosynthesis protein ArgJ	KEGG: 00220+2.3.1.35+2.3.1.1|MetaCyc: PWY-5154
NODE_113_length_4015_cov_2.61692_ID_225_3	3200620cc4f25c4877d80a9a30592cc1	433	Pfam	PF01960	ArgJ family	41	433	3.7E-148	T	21-06-2016	IPR002813	Arginine biosynthesis protein ArgJ	KEGG: 00220+2.3.1.35+2.3.1.1|MetaCyc: PWY-5154
NODE_113_length_4015_cov_2.61692_ID_225_3	3200620cc4f25c4877d80a9a30592cc1	433	SUPERFAMILY	SSF56266		36	429	1.83E-134	T	21-06-2016	IPR016117	ArgJ-like domain	KEGG: 00220+2.3.1.35+2.3.1.1|MetaCyc: PWY-5154
NODE_139_length_3688_cov_1.6507_ID_277_3	a698870e0b4e92bc236a16519bd01b43	243	Gene3D	G3DSA:3.40.190.10		128	173	4.1E-5	T	21-06-2016
NODE_139_length_3688_cov_1.6507_ID_277_3	a698870e0b4e92bc236a16519bd01b43	243	SUPERFAMILY	SSF53850		21	209	2.17E-12	T	21-06-2016
NODE_139_length_3688_cov_1.6507_ID_277_3	a698870e0b4e92bc236a16519bd01b43	243	CDD	cd00198	vWFA	216	241	5.61226E-5	T	21-06-2016
NODE_139_length_3688_cov_1.6507_ID_277_3	a698870e0b4e92bc236a16519bd01b43	243	Pfam	PF13531	Bacterial extracellular solute-binding protein	21	167	5.9E-12	T	21-06-2016
NODE_17_length_7002_cov_112.825_ID_33_1	dde76e15cb57909d36d2d2981d9d7830	196	PANTHER	PTHR34408		36	189	1.0E-32	T	21-06-2016
NODE_17_length_7002_cov_112.825_ID_33_1	dde76e15cb57909d36d2d2981d9d7830	196	Pfam	PF00182	Chitinase class I	59	148	6.8E-8	T	21-06-2016	IPR000726	Glycoside hydrolase, family 19, catalytic	KEGG: 00520+3.2.1.14|MetaCyc: PWY-6902
NODE_17_length_7002_cov_112.825_ID_33_1	dde76e15cb57909d36d2d2981d9d7830	196	Gene3D	G3DSA:1.10.530.10		54	70	1.9E-8	T	21-06-2016
NODE_17_length_7002_cov_112.825_ID_33_1	dde76e15cb57909d36d2d2981d9d7830	196	Gene3D	G3DSA:1.10.530.10		132	172	1.9E-8	T	21-06-2016
NODE_17_length_7002_cov_112.825_ID_33_1	dde76e15cb57909d36d2d2981d9d7830	196	PANTHER	PTHR34408:SF1		36	189	1.0E-32	T	21-06-2016
NODE_17_length_7002_cov_112.825_ID_33_1	dde76e15cb57909d36d2d2981d9d7830	196	Gene3D	G3DSA:3.30.20.10		94	131	1.4E-10	T	21-06-2016
NODE_17_length_7002_cov_112.825_ID_33_1	dde76e15cb57909d36d2d2981d9d7830	196	SUPERFAMILY	SSF53955		34	188	1.97E-42	T	21-06-2016	IPR023346	Lysozyme-like domain
NODE_17_length_7002_cov_112.825_ID_33_7	dde76e15cb57909d36d2d2981d9d7830	196	PANTHER	PTHR34408		36	189	1.0E-32	T	21-06-2016
NODE_17_length_7002_cov_112.825_ID_33_7	dde76e15cb57909d36d2d2981d9d7830	196	Pfam	PF00182	Chitinase class I	59	148	6.8E-8	T	21-06-2016	IPR000726	Glycoside hydrolase, family 19, catalytic	KEGG: 00520+3.2.1.14|MetaCyc: PWY-6902
NODE_17_length_7002_cov_112.825_ID_33_7	dde76e15cb57909d36d2d2981d9d7830	196	Gene3D	G3DSA:1.10.530.10		54	70	1.9E-8	T	21-06-2016
NODE_17_length_7002_cov_112.825_ID_33_7	dde76e15cb57909d36d2d2981d9d7830	196	Gene3D	G3DSA:1.10.530.10		132	172	1.9E-8	T	21-06-2016
NODE_17_length_7002_cov_112.825_ID_33_7	dde76e15cb57909d36d2d2981d9d7830	196	PANTHER	PTHR34408:SF1		36	189	1.0E-32	T	21-06-2016
NODE_17_length_7002_cov_112.825_ID_33_7	dde76e15cb57909d36d2d2981d9d7830	196	Gene3D	G3DSA:3.30.20.10		94	131	1.4E-10	T	21-06-2016
NODE_17_length_7002_cov_112.825_ID_33_7	dde76e15cb57909d36d2d2981d9d7830	196	SUPERFAMILY	SSF53955		34	188	1.97E-42	T	21-06-2016	IPR023346	Lysozyme-like domain
NODE_56_length_5228_cov_2.89909_ID_111_6	b13c398e84ac34b2e4052038a2f4ad60	387	Gene3D	G3DSA:3.40.640.10		69	304	6.6E-82	T	21-06-2016	IPR015421	Pyridoxal phosphate-dependent transferase, major region, subdomain 1
NODE_56_length_5228_cov_2.89909_ID_111_6	b13c398e84ac34b2e4052038a2f4ad60	387	PIRSF	PIRSF000390		63	384	6.2E-103	T	21-06-2016	IPR000653	DegT/DnrJ/EryC1/StrS aminotransferase
NODE_56_length_5228_cov_2.89909_ID_111_6	b13c398e84ac34b2e4052038a2f4ad60	387	PANTHER	PTHR30244:SF16		57	372	3.2E-87	T	21-06-2016
NODE_56_length_5228_cov_2.89909_ID_111_6	b13c398e84ac34b2e4052038a2f4ad60	387	CDD	cd00616	AHBA_syn	76	379	1.49455E-137	T	21-06-2016	IPR000653	DegT/DnrJ/EryC1/StrS aminotransferase
NODE_56_length_5228_cov_2.89909_ID_111_6	b13c398e84ac34b2e4052038a2f4ad60	387	PANTHER	PTHR30244		57	372	3.2E-87	T	21-06-2016
NODE_56_length_5228_cov_2.89909_ID_111_6	b13c398e84ac34b2e4052038a2f4ad60	387	Pfam	PF01041	DegT/DnrJ/EryC1/StrS aminotransferase family	73	379	2.5E-109	T	21-06-2016	IPR000653	DegT/DnrJ/EryC1/StrS aminotransferase
NODE_56_length_5228_cov_2.89909_ID_111_6	b13c398e84ac34b2e4052038a2f4ad60	387	SUPERFAMILY	SSF53383		64	380	1.34E-101	T	21-06-2016	IPR015424	Pyridoxal phosphate-dependent transferase
NODE_56_length_5228_cov_2.89909_ID_111_6	b13c398e84ac34b2e4052038a2f4ad60	387	Gene3D	G3DSA:3.90.1150.10		305	379	3.8E-22	T	21-06-2016	IPR015422	Pyridoxal phosphate-dependent transferase, major region, subdomain 2
NODE_11_length_7895_cov_3.5213_ID_21_4	0061f456d77ec1bfad6ff2ae5e4295fa	888	Gene3D	G3DSA:3.40.50.150		732	881	1.9E-25	T	21-06-2016	IPR029063	S-adenosyl-L-methionine-dependent methyltransferase
NODE_11_length_7895_cov_3.5213_ID_21_4	0061f456d77ec1bfad6ff2ae5e4295fa	888	Pfam	PF14524	Wzt C-terminal domain	306	444	4.2E-26	T	21-06-2016	IPR029439	Wzt, C-terminal
NODE_11_length_7895_cov_3.5213_ID_21_4	0061f456d77ec1bfad6ff2ae5e4295fa	888	Pfam	PF00005	ABC transporter	68	200	4.1E-20	T	21-06-2016	IPR003439	ABC transporter-like
NODE_11_length_7895_cov_3.5213_ID_21_4	0061f456d77ec1bfad6ff2ae5e4295fa	888	Gene3D	G3DSA:2.70.50.60		301	444	1.7E-32	T	21-06-2016
NODE_11_length_7895_cov_3.5213_ID_21_4	0061f456d77ec1bfad6ff2ae5e4295fa	888	Pfam	PF08241	Methyltransferase domain	501	561	2.0E-9	T	21-06-2016	IPR013216	Methyltransferase type 11
NODE_11_length_7895_cov_3.5213_ID_21_4	0061f456d77ec1bfad6ff2ae5e4295fa	888	Pfam	PF08241	Methyltransferase domain	739	834	3.8E-15	T	21-06-2016	IPR013216	Methyltransferase type 11
NODE_11_length_7895_cov_3.5213_ID_21_4	0061f456d77ec1bfad6ff2ae5e4295fa	888	CDD	cd10147	Wzt_C-like	306	444	5.00419E-25	T	21-06-2016
NODE_11_length_7895_cov_3.5213_ID_21_4	0061f456d77ec1bfad6ff2ae5e4295fa	888	CDD	cd02440	AdoMet_MTases	485	566	1.64458E-6	T	21-06-2016
NODE_11_length_7895_cov_3.5213_ID_21_4	0061f456d77ec1bfad6ff2ae5e4295fa	888	PANTHER	PTHR24220		65	301	8.2E-103	T	21-06-2016
NODE_11_length_7895_cov_3.5213_ID_21_4	0061f456d77ec1bfad6ff2ae5e4295fa	888	SUPERFAMILY	SSF53335		725	872	1.13E-25	T	21-06-2016	IPR029063	S-adenosyl-L-methionine-dependent methyltransferase
NODE_11_length_7895_cov_3.5213_ID_21_4	0061f456d77ec1bfad6ff2ae5e4295fa	888	SUPERFAMILY	SSF52540		60	260	2.13E-45	T	21-06-2016	IPR027417	P-loop containing nucleoside triphosphate hydrolase
NODE_11_length_7895_cov_3.5213_ID_21_4	0061f456d77ec1bfad6ff2ae5e4295fa	888	PANTHER	PTHR24220		31	39	8.2E-103	T	21-06-2016
NODE_11_length_7895_cov_3.5213_ID_21_4	0061f456d77ec1bfad6ff2ae5e4295fa	888	SUPERFAMILY	SSF53335		465	606	3.72E-19	T	21-06-2016	IPR029063	S-adenosyl-L-methionine-dependent methyltransferase
NODE_11_length_7895_cov_3.5213_ID_21_4	0061f456d77ec1bfad6ff2ae5e4295fa	888	SMART	SM00382		77	265	6.1E-12	T	21-06-2016	IPR003593	AAA+ ATPase domain
NODE_11_length_7895_cov_3.5213_ID_21_4	0061f456d77ec1bfad6ff2ae5e4295fa	888	Gene3D	G3DSA:3.40.50.150		466	586	4.0E-14	T	21-06-2016	IPR029063	S-adenosyl-L-methionine-dependent methyltransferase
NODE_11_length_7895_cov_3.5213_ID_21_4	0061f456d77ec1bfad6ff2ae5e4295fa	888	CDD	cd03220	ABC_KpsT_Wzt	30	254	1.11861E-105	T	21-06-2016
NODE_11_length_7895_cov_3.5213_ID_21_4	0061f456d77ec1bfad6ff2ae5e4295fa	888	Gene3D	G3DSA:3.40.50.300		23	266	2.1E-47	T	21-06-2016	IPR027417	P-loop containing nucleoside triphosphate hydrolase
NODE_11_length_7895_cov_3.5213_ID_21_4	0061f456d77ec1bfad6ff2ae5e4295fa	888	ProSiteProfiles	PS50893	ATP-binding cassette, ABC transporter-type domain profile.	49	272	18.427	T	21-06-2016	IPR003439	ABC transporter-like
NODE_11_length_7895_cov_3.5213_ID_21_4	0061f456d77ec1bfad6ff2ae5e4295fa	888	CDD	cd02440	AdoMet_MTases	738	834	1.91881E-12	T	21-06-2016
NODE_11_length_7895_cov_3.5213_ID_21_4	0061f456d77ec1bfad6ff2ae5e4295fa	888	PANTHER	PTHR24220:SF117		31	39	8.2E-103	T	21-06-2016
NODE_11_length_7895_cov_3.5213_ID_21_4	0061f456d77ec1bfad6ff2ae5e4295fa	888	PANTHER	PTHR24220:SF117		65	301	8.2E-103	T	21-06-2016
NODE_123_length_3894_cov_3.17479_ID_245_16	ec2f8e44f77382fa1b42d7cab05082ba	417	Pfam	PF01594	Domain of unknown function DUF20	83	365	7.9E-54	T	21-06-2016	IPR002549	Transmembrane protein TqsA-like
NODE_123_length_3894_cov_3.17479_ID_245_16	ec2f8e44f77382fa1b42d7cab05082ba	417	PANTHER	PTHR21716		1	417	9.6E-44	T	21-06-2016	IPR002549	Transmembrane protein TqsA-like
NODE_124_length_3881_cov_1.72556_ID_247_6	2d47e3f88bd352dd6c2c8679640450a0	319	SUPERFAMILY	SSF55785		110	202	1.66E-14	T	21-06-2016	IPR000014	PAS domain
NODE_124_length_3881_cov_1.72556_ID_247_6	2d47e3f88bd352dd6c2c8679640450a0	319	ProSiteProfiles	PS50112	PAS repeat profile.	111	149	12.807	T	21-06-2016	IPR000014	PAS domain
NODE_124_length_3881_cov_1.72556_ID_247_6	2d47e3f88bd352dd6c2c8679640450a0	319	Gene3D	G3DSA:1.10.287.130		241	310	6.1E-14	T	21-06-2016	IPR003661	Signal transduction histidine kinase, dimerisation/phosphoacceptor domain
NODE_124_length_3881_cov_1.72556_ID_247_6	2d47e3f88bd352dd6c2c8679640450a0	319	Pfam	PF00512	His Kinase A (phospho-acceptor) domain	247	315	5.5E-15	T	21-06-2016	IPR003661	Signal transduction histidine kinase, dimerisation/phosphoacceptor domain
NODE_124_length_3881_cov_1.72556_ID_247_6	2d47e3f88bd352dd6c2c8679640450a0	319	Pfam	PF16927	N-terminal 7TM region of histidine kinase	16	105	4.2E-21	T	21-06-2016	IPR031621	Histidine kinase, N-terminal 7TM region
NODE_124_length_3881_cov_1.72556_ID_247_6	2d47e3f88bd352dd6c2c8679640450a0	319	SMART	SM00091		106	174	6.9E-6	T	21-06-2016	IPR000014	PAS domain
NODE_124_length_3881_cov_1.72556_ID_247_6	2d47e3f88bd352dd6c2c8679640450a0	319	PANTHER	PTHR24423:SF382		111	319	1.1E-35	T	21-06-2016
NODE_124_length_3881_cov_1.72556_ID_247_6	2d47e3f88bd352dd6c2c8679640450a0	319	Coils	Coil		217	237	-	T	21-06-2016
NODE_124_length_3881_cov_1.72556_ID_247_6	2d47e3f88bd352dd6c2c8679640450a0	319	SMART	SM00388		247	315	1.1E-16	T	21-06-2016	IPR003661	Signal transduction histidine kinase, dimerisation/phosphoacceptor domain
NODE_124_length_3881_cov_1.72556_ID_247_6	2d47e3f88bd352dd6c2c8679640450a0	319	Pfam	PF08448	PAS fold	113	215	1.2E-11	T	21-06-2016	IPR013656	PAS fold-4
NODE_124_length_3881_cov_1.72556_ID_247_6	2d47e3f88bd352dd6c2c8679640450a0	319	Gene3D	G3DSA:3.30.450.20		110	211	2.9E-16	T	21-06-2016
NODE_124_length_3881_cov_1.72556_ID_247_6	2d47e3f88bd352dd6c2c8679640450a0	319	PANTHER	PTHR24423		111	319	1.1E-35	T	21-06-2016
NODE_124_length_3881_cov_1.72556_ID_247_6	2d47e3f88bd352dd6c2c8679640450a0	319	CDD	cd00082	HisKA	245	311	3.756E-12	T	21-06-2016
NODE_124_length_3881_cov_1.72556_ID_247_6	2d47e3f88bd352dd6c2c8679640450a0	319	SUPERFAMILY	SSF47384		232	316	5.49E-18	T	21-06-2016	IPR003661	Signal transduction histidine kinase, dimerisation/phosphoacceptor domain
NODE_124_length_3881_cov_1.72556_ID_247_6	2d47e3f88bd352dd6c2c8679640450a0	319	TIGRFAM	TIGR00229	sensory_box: PAS domain S-box protein	111	220	2.5E-11	T	21-06-2016	IPR000014	PAS domain
NODE_124_length_3881_cov_1.72556_ID_247_6	2d47e3f88bd352dd6c2c8679640450a0	319	CDD	cd00130	PAS	115	210	2.04318E-9	T	21-06-2016
NODE_66_length_4962_cov_2.49643_ID_131_1	3145b68a77a5693b029fbbb29b38fe70	229	Pfam	PF02347	Glycine cleavage system P-protein	3	202	1.1E-5	T	21-06-2016	IPR020580	Glycine cleavage system P-protein, N-terminal	KEGG: 00260+1.4.4.2|Reactome: R-HSA-6783984
NODE_66_length_4962_cov_2.49643_ID_131_1	3145b68a77a5693b029fbbb29b38fe70	229	PANTHER	PTHR11773		1	209	1.2E-96	T	21-06-2016	IPR020581	Glycine cleavage system P protein	KEGG: 00260+1.4.4.2|Reactome: R-HSA-6783984
NODE_66_length_4962_cov_2.49643_ID_131_1	3145b68a77a5693b029fbbb29b38fe70	229	SUPERFAMILY	SSF53383		8	209	3.73E-46	T	21-06-2016	IPR015424	Pyridoxal phosphate-dependent transferase
NODE_66_length_4962_cov_2.49643_ID_131_1	3145b68a77a5693b029fbbb29b38fe70	229	Gene3D	G3DSA:3.40.640.10		56	209	2.2E-21	T	21-06-2016	IPR015421	Pyridoxal phosphate-dependent transferase, major region, subdomain 1
NODE_25_length_6390_cov_2.49424_ID_49_25	cd29dd51769a1c86f2f87b0d9416543a	298	SMART	SM00382		70	278	1.9E-11	T	21-06-2016	IPR003593	AAA+ ATPase domain
NODE_25_length_6390_cov_2.49424_ID_49_25	cd29dd51769a1c86f2f87b0d9416543a	298	PANTHER	PTHR24220		47	296	1.3E-129	T	21-06-2016
NODE_25_length_6390_cov_2.49424_ID_49_25	cd29dd51769a1c86f2f87b0d9416543a	298	Gene3D	G3DSA:3.40.50.300		37	290	2.2E-64	T	21-06-2016	IPR027417	P-loop containing nucleoside triphosphate hydrolase
NODE_25_length_6390_cov_2.49424_ID_49_25	cd29dd51769a1c86f2f87b0d9416543a	298	TIGRFAM	TIGR00972	3a0107s01c2: phosphate ABC transporter, ATP-binding protein	46	298	1.7E-117	T	21-06-2016	IPR005670	Phosphate transport system permease protein 1
NODE_25_length_6390_cov_2.49424_ID_49_25	cd29dd51769a1c86f2f87b0d9416543a	298	ProSiteProfiles	PS51238	Phosphate import ATP-binding protein pstB family profile.	246	298	20.232	T	21-06-2016	IPR015850	ABC transporter, phosphate import, PstB
NODE_25_length_6390_cov_2.49424_ID_49_25	cd29dd51769a1c86f2f87b0d9416543a	298	CDD	cd03260	ABC_PstB_phosphate_transporter	46	280	3.09154E-137	T	21-06-2016
NODE_25_length_6390_cov_2.49424_ID_49_25	cd29dd51769a1c86f2f87b0d9416543a	298	ProSitePatterns	PS00211	ABC transporters family signature.	189	203	-	T	21-06-2016	IPR017871	ABC transporter, conserved site
NODE_25_length_6390_cov_2.49424_ID_49_25	cd29dd51769a1c86f2f87b0d9416543a	298	PANTHER	PTHR24220:SF585		47	296	1.3E-129	T	21-06-2016
NODE_25_length_6390_cov_2.49424_ID_49_25	cd29dd51769a1c86f2f87b0d9416543a	298	SUPERFAMILY	SSF52540		38	285	1.54E-55	T	21-06-2016	IPR027417	P-loop containing nucleoside triphosphate hydrolase
NODE_25_length_6390_cov_2.49424_ID_49_25	cd29dd51769a1c86f2f87b0d9416543a	298	ProSiteProfiles	PS50893	ATP-binding cassette, ABC transporter-type domain profile.	46	287	21.655	T	21-06-2016	IPR003439	ABC transporter-like
NODE_25_length_6390_cov_2.49424_ID_49_25	cd29dd51769a1c86f2f87b0d9416543a	298	Pfam	PF00005	ABC transporter	61	216	2.4E-28	T	21-06-2016	IPR003439	ABC transporter-like
NODE_42_length_5416_cov_3.29882_ID_83_7	f9e2db2c464cb1441763f256658422fa	104	Gene3D	G3DSA:3.30.460.10		2	103	1.1E-19	T	21-06-2016
NODE_42_length_5416_cov_3.29882_ID_83_7	f9e2db2c464cb1441763f256658422fa	104	Pfam	PF01909	Nucleotidyltransferase domain	15	100	9.4E-7	T	21-06-2016	IPR002934	Polymerase, nucleotidyl transferase domain
NODE_42_length_5416_cov_3.29882_ID_83_7	f9e2db2c464cb1441763f256658422fa	104	SUPERFAMILY	SSF81301		14	101	9.56E-13	T	21-06-2016
NODE_42_length_5416_cov_3.29882_ID_83_7	f9e2db2c464cb1441763f256658422fa	104	CDD	cd05403	NT_KNTase_like	14	98	1.93794E-9	T	21-06-2016
NODE_139_length_3688_cov_1.6507_ID_277_12	bce74dc3df80aedf4628d18444d94a00	186	Pfam	PF04542	Sigma-70 region 2	7	73	1.7E-17	T	21-06-2016	IPR007627	RNA polymerase sigma-70 region 2
NODE_139_length_3688_cov_1.6507_ID_277_12	bce74dc3df80aedf4628d18444d94a00	186	SUPERFAMILY	SSF88946		2	88	7.06E-24	T	21-06-2016	IPR013325	RNA polymerase sigma factor, region 2
NODE_139_length_3688_cov_1.6507_ID_277_12	bce74dc3df80aedf4628d18444d94a00	186	TIGRFAM	TIGR02937	sigma70-ECF: RNA polymerase sigma factor, sigma-70 family	3	164	1.4E-29	T	21-06-2016	IPR014284	RNA polymerase sigma-70 like domain
NODE_139_length_3688_cov_1.6507_ID_277_12	bce74dc3df80aedf4628d18444d94a00	186	SUPERFAMILY	SSF88659		101	165	1.08E-14	T	21-06-2016	IPR013324	RNA polymerase sigma factor, region 3/4
NODE_139_length_3688_cov_1.6507_ID_277_12	bce74dc3df80aedf4628d18444d94a00	186	CDD	cd06171	Sigma70_r4	108	162	1.23348E-9	T	21-06-2016
NODE_139_length_3688_cov_1.6507_ID_277_12	bce74dc3df80aedf4628d18444d94a00	186	Gene3D	G3DSA:1.10.10.10		102	168	2.3E-19	T	21-06-2016	IPR011991	Winged helix-turn-helix DNA-binding domain
NODE_139_length_3688_cov_1.6507_ID_277_12	bce74dc3df80aedf4628d18444d94a00	186	Gene3D	G3DSA:1.10.1740.10		2	90	2.6E-26	T	21-06-2016
NODE_139_length_3688_cov_1.6507_ID_277_12	bce74dc3df80aedf4628d18444d94a00	186	PANTHER	PTHR30173:SF24		1	184	1.4E-42	T	21-06-2016
NODE_139_length_3688_cov_1.6507_ID_277_12	bce74dc3df80aedf4628d18444d94a00	186	PANTHER	PTHR30173		1	184	1.4E-42	T	21-06-2016
NODE_139_length_3688_cov_1.6507_ID_277_12	bce74dc3df80aedf4628d18444d94a00	186	Pfam	PF08281	Sigma-70, region 4	109	161	2.9E-15	T	21-06-2016	IPR013249	RNA polymerase sigma factor 70, region 4 type 2
NODE_159_length_3534_cov_2.40299_ID_317_5	ce8460b938081043684b2691bfcad0b3	181	Pfam	PF07724	AAA domain (Cdc48 subfamily)	25	95	1.0E-8	T	21-06-2016	IPR003959	ATPase, AAA-type, core
NODE_159_length_3534_cov_2.40299_ID_317_5	ce8460b938081043684b2691bfcad0b3	181	Gene3D	G3DSA:1.10.8.60		113	180	1.0E-27	T	21-06-2016
NODE_159_length_3534_cov_2.40299_ID_317_5	ce8460b938081043684b2691bfcad0b3	181	Gene3D	G3DSA:3.40.50.300		82	112	1.3E-4	T	21-06-2016	IPR027417	P-loop containing nucleoside triphosphate hydrolase
NODE_159_length_3534_cov_2.40299_ID_317_5	ce8460b938081043684b2691bfcad0b3	181	Gene3D	G3DSA:3.40.50.300		15	32	1.3E-4	T	21-06-2016	IPR027417	P-loop containing nucleoside triphosphate hydrolase
NODE_159_length_3534_cov_2.40299_ID_317_5	ce8460b938081043684b2691bfcad0b3	181	SMART	SM01086		101	180	1.0E-15	T	21-06-2016	IPR019489	Clp ATPase, C-terminal
NODE_159_length_3534_cov_2.40299_ID_317_5	ce8460b938081043684b2691bfcad0b3	181	SUPERFAMILY	SSF52540		17	171	6.38E-23	T	21-06-2016	IPR027417	P-loop containing nucleoside triphosphate hydrolase
NODE_159_length_3534_cov_2.40299_ID_317_5	ce8460b938081043684b2691bfcad0b3	181	PANTHER	PTHR11262		23	179	4.6E-70	T	21-06-2016
NODE_159_length_3534_cov_2.40299_ID_317_5	ce8460b938081043684b2691bfcad0b3	181	Pfam	PF10431	C-terminal, D2-small domain, of ClpB protein	101	173	8.6E-12	T	21-06-2016	IPR019489	Clp ATPase, C-terminal
NODE_175_length_3367_cov_1.77657_ID_349_5	5bf54da5eaf00df968c9055c3ace6163	423	PANTHER	PTHR10799:SF750		137	396	4.5E-24	T	21-06-2016
NODE_175_length_3367_cov_1.77657_ID_349_5	5bf54da5eaf00df968c9055c3ace6163	423	Pfam	PF00990	Diguanylate cyclase, GGDEF domain	240	393	1.2E-43	T	21-06-2016	IPR000160	GGDEF domain
NODE_175_length_3367_cov_1.77657_ID_349_5	5bf54da5eaf00df968c9055c3ace6163	423	Gene3D	G3DSA:3.30.70.270		241	396	1.1E-51	T	21-06-2016
NODE_175_length_3367_cov_1.77657_ID_349_5	5bf54da5eaf00df968c9055c3ace6163	423	CDD	cd01949	GGDEF	241	395	9.0708E-62	T	21-06-2016	IPR000160	GGDEF domain
NODE_175_length_3367_cov_1.77657_ID_349_5	5bf54da5eaf00df968c9055c3ace6163	423	PANTHER	PTHR10799		137	396	4.5E-24	T	21-06-2016
NODE_175_length_3367_cov_1.77657_ID_349_5	5bf54da5eaf00df968c9055c3ace6163	423	TIGRFAM	TIGR00254	GGDEF: diguanylate cyclase (GGDEF) domain	237	396	5.3E-46	T	21-06-2016	IPR000160	GGDEF domain
NODE_175_length_3367_cov_1.77657_ID_349_5	5bf54da5eaf00df968c9055c3ace6163	423	SMART	SM00267		229	397	3.1E-56	T	21-06-2016	IPR000160	GGDEF domain
NODE_175_length_3367_cov_1.77657_ID_349_5	5bf54da5eaf00df968c9055c3ace6163	423	ProSiteProfiles	PS50887	GGDEF domain profile.	270	399	30.443	T	21-06-2016	IPR000160	GGDEF domain
NODE_175_length_3367_cov_1.77657_ID_349_5	5bf54da5eaf00df968c9055c3ace6163	423	SUPERFAMILY	SSF55073		245	396	5.41E-46	T	21-06-2016	IPR029787	Nucleotide cyclase
NODE_182_length_3317_cov_4.12109_ID_363_6	7fd9f274580cd23514b132632abde8f3	130	Coils	Coil		130	130	-	T	21-06-2016
NODE_133_length_3785_cov_2.0756_ID_265_3	8787b6dcf59a3719c24e8ed4273ee986	279	PANTHER	PTHR30425		167	238	1.5E-17	T	21-06-2016
NODE_133_length_3785_cov_2.0756_ID_265_3	8787b6dcf59a3719c24e8ed4273ee986	279	PANTHER	PTHR30425		4	66	1.5E-17	T	21-06-2016
NODE_133_length_3785_cov_2.0756_ID_265_3	8787b6dcf59a3719c24e8ed4273ee986	279	Gene3D	G3DSA:1.10.3720.10		167	237	3.1E-6	T	21-06-2016	IPR000515	ABC transporter type 1, transmembrane domain MetI-like
NODE_133_length_3785_cov_2.0756_ID_265_3	8787b6dcf59a3719c24e8ed4273ee986	279	PANTHER	PTHR30425:SF2		167	238	1.5E-17	T	21-06-2016
NODE_133_length_3785_cov_2.0756_ID_265_3	8787b6dcf59a3719c24e8ed4273ee986	279	SUPERFAMILY	SSF161098		180	236	1.83E-5	T	21-06-2016	IPR000515	ABC transporter type 1, transmembrane domain MetI-like
NODE_133_length_3785_cov_2.0756_ID_265_3	8787b6dcf59a3719c24e8ed4273ee986	279	PANTHER	PTHR30425:SF2		4	66	1.5E-17	T	21-06-2016
NODE_51_length_5311_cov_4.70472_ID_101_7	addfbbfbf5150701ddc18503f7093311	358	Gene3D	G3DSA:3.30.360.10		164	343	1.2E-29	T	21-06-2016
NODE_51_length_5311_cov_4.70472_ID_101_7	addfbbfbf5150701ddc18503f7093311	358	SUPERFAMILY	SSF51735		23	175	1.34E-35	T	21-06-2016	IPR016040	NAD(P)-binding domain
NODE_51_length_5311_cov_4.70472_ID_101_7	addfbbfbf5150701ddc18503f7093311	358	PANTHER	PTHR22604		33	357	3.2E-110	T	21-06-2016
NODE_51_length_5311_cov_4.70472_ID_101_7	addfbbfbf5150701ddc18503f7093311	358	Gene3D	G3DSA:3.40.50.720		31	163	7.4E-33	T	21-06-2016	IPR016040	NAD(P)-binding domain
NODE_51_length_5311_cov_4.70472_ID_101_7	addfbbfbf5150701ddc18503f7093311	358	Pfam	PF01408	Oxidoreductase family, NAD-binding Rossmann fold	36	147	9.8E-20	T	21-06-2016	IPR000683	Oxidoreductase, N-terminal
NODE_51_length_5311_cov_4.70472_ID_101_7	addfbbfbf5150701ddc18503f7093311	358	SUPERFAMILY	SSF55347		152	290	1.8E-21	T	21-06-2016
NODE_51_length_5311_cov_4.70472_ID_101_7	addfbbfbf5150701ddc18503f7093311	358	PANTHER	PTHR22604:SF94		33	357	3.2E-110	T	21-06-2016
NODE_2_length_11196_cov_5.60892_ID_3_20	21c9f6046013d75338be8e5405deaf21	136	PANTHER	PTHR15600		1	115	1.4E-35	T	21-06-2016
NODE_2_length_11196_cov_5.60892_ID_3_20	21c9f6046013d75338be8e5405deaf21	136	SUPERFAMILY	SSF81593		2	111	2.47E-34	T	21-06-2016
NODE_2_length_11196_cov_5.60892_ID_3_20	21c9f6046013d75338be8e5405deaf21	136	ProSiteProfiles	PS50910	HEPN domain profile.	1	104	21.664	T	21-06-2016	IPR007842	HEPN domain
NODE_2_length_11196_cov_5.60892_ID_3_20	21c9f6046013d75338be8e5405deaf21	136	Pfam	PF05168	HEPN domain	2	110	1.2E-25	T	21-06-2016	IPR007842	HEPN domain
NODE_2_length_11196_cov_5.60892_ID_3_20	21c9f6046013d75338be8e5405deaf21	136	SMART	SM00748		1	104	9.3E-21	T	21-06-2016	IPR007842	HEPN domain
NODE_2_length_11196_cov_5.60892_ID_3_20	21c9f6046013d75338be8e5405deaf21	136	Gene3D	G3DSA:1.20.120.330		2	112	5.8E-35	T	21-06-2016
NODE_69_length_4921_cov_2.89848_ID_137_1	ecacb1a0c2569121410162edc7e27613	190	PANTHER	PTHR30173		88	163	1.1E-17	T	21-06-2016
NODE_69_length_4921_cov_2.89848_ID_137_1	ecacb1a0c2569121410162edc7e27613	190	Pfam	PF04542	Sigma-70 region 2	117	161	4.5E-10	T	21-06-2016	IPR007627	RNA polymerase sigma-70 region 2
NODE_69_length_4921_cov_2.89848_ID_137_1	ecacb1a0c2569121410162edc7e27613	190	SUPERFAMILY	SSF88946		95	161	4.08E-16	T	21-06-2016	IPR013325	RNA polymerase sigma factor, region 2
NODE_69_length_4921_cov_2.89848_ID_137_1	ecacb1a0c2569121410162edc7e27613	190	Gene3D	G3DSA:1.10.1740.10		96	160	3.6E-17	T	21-06-2016
NODE_117_length_4000_cov_6.47655_ID_233_11	f853cb8d49b31648a6da90f5e490ede8	264	Pfam	PF00361	Proton-conducting membrane transporter	41	194	1.4E-29	T	21-06-2016	IPR001750	NADH:quinone oxidoreductase/Mrp antiporter, membrane subunit	Reactome: R-HSA-611105|Reactome: R-HSA-6799198
NODE_117_length_4000_cov_6.47655_ID_233_11	f853cb8d49b31648a6da90f5e490ede8	264	PANTHER	PTHR22773		35	261	1.7E-68	T	21-06-2016
NODE_117_length_4000_cov_6.47655_ID_233_11	f853cb8d49b31648a6da90f5e490ede8	264	PANTHER	PTHR22773:SF83		35	261	1.7E-68	T	21-06-2016
NODE_117_length_4000_cov_6.47655_ID_233_11	f853cb8d49b31648a6da90f5e490ede8	264	PRINTS	PR01437	NADH-ubiquinone oxidoreductase subunit 4 signature	152	178	3.0E-11	T	21-06-2016	IPR003918	NADH:ubiquinone oxidoreductase	Reactome: R-HSA-611105|Reactome: R-HSA-6799198
NODE_117_length_4000_cov_6.47655_ID_233_11	f853cb8d49b31648a6da90f5e490ede8	264	PRINTS	PR01437	NADH-ubiquinone oxidoreductase subunit 4 signature	100	119	3.0E-11	T	21-06-2016	IPR003918	NADH:ubiquinone oxidoreductase	Reactome: R-HSA-611105|Reactome: R-HSA-6799198
NODE_16_length_7007_cov_3.25345_ID_31_13	271f07a03d457ed63b5d672b467d1c0f	972	Coils	Coil		86	106	-	T	21-06-2016
NODE_16_length_7007_cov_3.25345_ID_31_13	271f07a03d457ed63b5d672b467d1c0f	972	SMART	SM00382		426	601	6.7E-5	T	21-06-2016	IPR003593	AAA+ ATPase domain
NODE_16_length_7007_cov_3.25345_ID_31_13	271f07a03d457ed63b5d672b467d1c0f	972	PANTHER	PTHR22683		811	887	1.6E-65	T	21-06-2016
NODE_16_length_7007_cov_3.25345_ID_31_13	271f07a03d457ed63b5d672b467d1c0f	972	PANTHER	PTHR22683:SF1		811	887	1.6E-65	T	21-06-2016
NODE_16_length_7007_cov_3.25345_ID_31_13	271f07a03d457ed63b5d672b467d1c0f	972	SUPERFAMILY	SSF52540		404	654	1.37E-26	T	21-06-2016	IPR027417	P-loop containing nucleoside triphosphate hydrolase
NODE_16_length_7007_cov_3.25345_ID_31_13	271f07a03d457ed63b5d672b467d1c0f	972	Pfam	PF01580	FtsK/SpoIIIE family	401	610	2.5E-30	T	21-06-2016	IPR002543	FtsK domain
NODE_16_length_7007_cov_3.25345_ID_31_13	271f07a03d457ed63b5d672b467d1c0f	972	PANTHER	PTHR22683:SF1		400	655	1.6E-65	T	21-06-2016
NODE_16_length_7007_cov_3.25345_ID_31_13	271f07a03d457ed63b5d672b467d1c0f	972	PANTHER	PTHR22683		400	655	1.6E-65	T	21-06-2016
NODE_16_length_7007_cov_3.25345_ID_31_13	271f07a03d457ed63b5d672b467d1c0f	972	ProSiteProfiles	PS50901	FtsK domain profile.	417	611	32.795	T	21-06-2016	IPR002543	FtsK domain
NODE_16_length_7007_cov_3.25345_ID_31_13	271f07a03d457ed63b5d672b467d1c0f	972	Gene3D	G3DSA:3.40.50.300		424	637	2.8E-25	T	21-06-2016	IPR027417	P-loop containing nucleoside triphosphate hydrolase
NODE_112_length_4016_cov_4.22545_ID_223_1	1bbecde5e6186ba335128aa11f3ec837	148	SUPERFAMILY	SSF141868		10	145	3.01E-51	T	21-06-2016	IPR001633	EAL domain
NODE_112_length_4016_cov_4.22545_ID_223_1	1bbecde5e6186ba335128aa11f3ec837	148	CDD	cd01948	EAL	12	143	1.15478E-60	T	21-06-2016	IPR001633	EAL domain
NODE_112_length_4016_cov_4.22545_ID_223_1	1bbecde5e6186ba335128aa11f3ec837	148	ProSiteProfiles	PS50883	EAL domain profile.	1	148	47.044	T	21-06-2016	IPR001633	EAL domain
NODE_112_length_4016_cov_4.22545_ID_223_1	1bbecde5e6186ba335128aa11f3ec837	148	Pfam	PF00563	EAL domain	9	139	7.4E-40	T	21-06-2016	IPR001633	EAL domain
NODE_112_length_4016_cov_4.22545_ID_223_1	1bbecde5e6186ba335128aa11f3ec837	148	SMART	SM00052		1	144	4.5E-12	T	21-06-2016	IPR001633	EAL domain
NODE_112_length_4016_cov_4.22545_ID_223_1	1bbecde5e6186ba335128aa11f3ec837	148	PANTHER	PTHR33121:SF10		1	143	2.4E-42	T	21-06-2016
NODE_112_length_4016_cov_4.22545_ID_223_1	1bbecde5e6186ba335128aa11f3ec837	148	PANTHER	PTHR33121		1	143	2.4E-42	T	21-06-2016
NODE_112_length_4016_cov_4.22545_ID_223_1	1bbecde5e6186ba335128aa11f3ec837	148	Gene3D	G3DSA:3.20.20.450		5	145	3.8E-52	T	21-06-2016	IPR001633	EAL domain
NODE_12_length_7444_cov_2.97388_ID_23_31	7d0d43dc48b2964848dfa01ab080d3d3	243	Pfam	PF03209	PUCC protein	16	213	2.1E-45	T	21-06-2016	IPR004896	PucC-related
NODE_12_length_7444_cov_2.97388_ID_23_31	7d0d43dc48b2964848dfa01ab080d3d3	243	CDD	cd06174	MFS	27	193	2.14213E-4	T	21-06-2016	IPR020846	Major facilitator superfamily domain
NODE_12_length_7444_cov_2.97388_ID_23_31	7d0d43dc48b2964848dfa01ab080d3d3	243	PANTHER	PTHR23538		13	239	5.4E-66	T	21-06-2016
NODE_12_length_7444_cov_2.97388_ID_23_31	7d0d43dc48b2964848dfa01ab080d3d3	243	PANTHER	PTHR23538:SF1		13	239	5.4E-66	T	21-06-2016
NODE_12_length_7444_cov_2.97388_ID_23_31	7d0d43dc48b2964848dfa01ab080d3d3	243	SUPERFAMILY	SSF103473		16	216	4.71E-17	T	21-06-2016	IPR020846	Major facilitator superfamily domain
NODE_12_length_7444_cov_2.97388_ID_23_31	7d0d43dc48b2964848dfa01ab080d3d3	243	Gene3D	G3DSA:1.20.1250.20		25	215	2.7E-10	T	21-06-2016
NODE_70_length_4852_cov_2.18386_ID_139_10	8c2eb828edda9b698e4d7011150d7788	215	SUPERFAMILY	SSF53271		41	208	1.7E-51	T	21-06-2016	IPR029057	Phosphoribosyltransferase-like
NODE_70_length_4852_cov_2.18386_ID_139_10	8c2eb828edda9b698e4d7011150d7788	215	PANTHER	PTHR32315		33	215	4.3E-86	T	21-06-2016
NODE_70_length_4852_cov_2.18386_ID_139_10	8c2eb828edda9b698e4d7011150d7788	215	TIGRFAM	TIGR01090	apt: adenine phosphoribosyltransferase	48	215	1.6E-67	T	21-06-2016	IPR005764	Adenine phosphoribosyl transferase	KEGG: 00230+2.4.2.7|MetaCyc: PWY-6605|MetaCyc: PWY-6610|Reactome: R-HSA-74217
NODE_70_length_4852_cov_2.18386_ID_139_10	8c2eb828edda9b698e4d7011150d7788	215	CDD	cd06223	PRTases_typeI	81	203	2.64562E-25	T	21-06-2016	IPR000836	Phosphoribosyltransferase domain
NODE_70_length_4852_cov_2.18386_ID_139_10	8c2eb828edda9b698e4d7011150d7788	215	Hamap	MF_00004	Adenine phosphoribosyltransferase [apt].	48	215	37.212	T	21-06-2016	IPR005764	Adenine phosphoribosyl transferase	KEGG: 00230+2.4.2.7|MetaCyc: PWY-6605|MetaCyc: PWY-6610|Reactome: R-HSA-74217
NODE_70_length_4852_cov_2.18386_ID_139_10	8c2eb828edda9b698e4d7011150d7788	215	Pfam	PF00156	Phosphoribosyl transferase domain	71	185	1.5E-13	T	21-06-2016	IPR000836	Phosphoribosyltransferase domain
NODE_70_length_4852_cov_2.18386_ID_139_10	8c2eb828edda9b698e4d7011150d7788	215	Gene3D	G3DSA:3.40.50.2020		46	215	2.2E-67	T	21-06-2016	IPR029057	Phosphoribosyltransferase-like
NODE_128_length_3832_cov_2.1382_ID_255_8	331db2a09bf976baa6a24d5d31d2c20a	333	SUPERFAMILY	SSF52540		9	234	2.77E-61	T	21-06-2016	IPR027417	P-loop containing nucleoside triphosphate hydrolase
NODE_128_length_3832_cov_2.1382_ID_255_8	331db2a09bf976baa6a24d5d31d2c20a	333	Gene3D	G3DSA:3.40.50.300		8	233	9.5E-66	T	21-06-2016	IPR027417	P-loop containing nucleoside triphosphate hydrolase
NODE_128_length_3832_cov_2.1382_ID_255_8	331db2a09bf976baa6a24d5d31d2c20a	333	CDD	cd03230	ABC_DR_subfamily_A	12	220	3.74666E-82	T	21-06-2016
NODE_128_length_3832_cov_2.1382_ID_255_8	331db2a09bf976baa6a24d5d31d2c20a	333	Pfam	PF00005	ABC transporter	27	170	1.3E-25	T	21-06-2016	IPR003439	ABC transporter-like
NODE_128_length_3832_cov_2.1382_ID_255_8	331db2a09bf976baa6a24d5d31d2c20a	333	PANTHER	PTHR24220:SF523		272	285	2.7E-112	T	21-06-2016
NODE_128_length_3832_cov_2.1382_ID_255_8	331db2a09bf976baa6a24d5d31d2c20a	333	PANTHER	PTHR24220:SF523		13	234	2.7E-112	T	21-06-2016
NODE_128_length_3832_cov_2.1382_ID_255_8	331db2a09bf976baa6a24d5d31d2c20a	333	PANTHER	PTHR24220		272	285	2.7E-112	T	21-06-2016
NODE_128_length_3832_cov_2.1382_ID_255_8	331db2a09bf976baa6a24d5d31d2c20a	333	PANTHER	PTHR24220		13	234	2.7E-112	T	21-06-2016
NODE_128_length_3832_cov_2.1382_ID_255_8	331db2a09bf976baa6a24d5d31d2c20a	333	SMART	SM00382		36	219	8.2E-12	T	21-06-2016	IPR003593	AAA+ ATPase domain
NODE_128_length_3832_cov_2.1382_ID_255_8	331db2a09bf976baa6a24d5d31d2c20a	333	ProSiteProfiles	PS50893	ATP-binding cassette, ABC transporter-type domain profile.	12	242	21.902	T	21-06-2016	IPR003439	ABC transporter-like
NODE_23_length_6518_cov_4.04379_ID_45_3	9dc0dadeabb63a18a2da1b1383ef1f98	179	Pfam	PF00889	Elongation factor TS	131	178	1.8E-7	T	21-06-2016	IPR014039	Translation elongation factor EFTs/EF1B, dimerisation	Reactome: R-HSA-5389840
NODE_23_length_6518_cov_4.04379_ID_45_3	9dc0dadeabb63a18a2da1b1383ef1f98	179	Pfam	PF00889	Elongation factor TS	13	124	1.4E-12	T	21-06-2016	IPR014039	Translation elongation factor EFTs/EF1B, dimerisation	Reactome: R-HSA-5389840
NODE_23_length_6518_cov_4.04379_ID_45_3	9dc0dadeabb63a18a2da1b1383ef1f98	179	Gene3D	G3DSA:1.10.8.10		5	58	2.7E-22	T	21-06-2016
NODE_23_length_6518_cov_4.04379_ID_45_3	9dc0dadeabb63a18a2da1b1383ef1f98	179	SUPERFAMILY	SSF46934		6	58	3.98E-15	T	21-06-2016	IPR009060	UBA-like
NODE_23_length_6518_cov_4.04379_ID_45_3	9dc0dadeabb63a18a2da1b1383ef1f98	179	PANTHER	PTHR11741		2	178	5.6E-63	T	21-06-2016	IPR001816	Translation elongation factor EFTs/EF1B	Reactome: R-HSA-5389840
NODE_23_length_6518_cov_4.04379_ID_45_3	9dc0dadeabb63a18a2da1b1383ef1f98	179	SUPERFAMILY	SSF54713		60	178	2.49E-36	T	21-06-2016	IPR014039	Translation elongation factor EFTs/EF1B, dimerisation	Reactome: R-HSA-5389840
NODE_23_length_6518_cov_4.04379_ID_45_3	9dc0dadeabb63a18a2da1b1383ef1f98	179	TIGRFAM	TIGR00116	tsf: translation elongation factor Ts	5	98	5.4E-31	T	21-06-2016	IPR001816	Translation elongation factor EFTs/EF1B	Reactome: R-HSA-5389840
NODE_23_length_6518_cov_4.04379_ID_45_3	9dc0dadeabb63a18a2da1b1383ef1f98	179	CDD	cd14275	UBA_EF-Ts	10	46	4.40034E-15	T	21-06-2016
NODE_23_length_6518_cov_4.04379_ID_45_3	9dc0dadeabb63a18a2da1b1383ef1f98	179	Gene3D	G3DSA:3.30.479.20		60	178	4.6E-35	T	21-06-2016	IPR014039	Translation elongation factor EFTs/EF1B, dimerisation	Reactome: R-HSA-5389840
NODE_23_length_6518_cov_4.04379_ID_45_3	9dc0dadeabb63a18a2da1b1383ef1f98	179	Hamap	MF_00050	Elongation factor Ts [tsf].	1	179	30.504	T	21-06-2016	IPR001816	Translation elongation factor EFTs/EF1B	Reactome: R-HSA-5389840
NODE_23_length_6518_cov_4.04379_ID_45_3	9dc0dadeabb63a18a2da1b1383ef1f98	179	Coils	Coil		23	47	-	T	21-06-2016
NODE_23_length_6518_cov_4.04379_ID_45_3	9dc0dadeabb63a18a2da1b1383ef1f98	179	ProSitePatterns	PS01127	Elongation factor Ts signature 2.	80	90	-	T	21-06-2016	IPR018101	Translation elongation factor Ts, conserved site	Reactome: R-HSA-5389840
NODE_46_length_5366_cov_2.97966_ID_91_21	d412525ef897c164e1c68f74b4274653	171	SUPERFAMILY	SSF82649		22	164	1.36E-27	T	21-06-2016
NODE_46_length_5366_cov_2.97966_ID_91_21	d412525ef897c164e1c68f74b4274653	171	Pfam	PF02657	Fe-S metabolism associated domain	40	160	6.3E-28	T	21-06-2016	IPR003808	Fe-S metabolism associated domain, SufE-like
NODE_46_length_5366_cov_2.97966_ID_91_21	d412525ef897c164e1c68f74b4274653	171	PANTHER	PTHR12735		15	167	6.0E-17	T	21-06-2016
NODE_46_length_5366_cov_2.97966_ID_91_21	d412525ef897c164e1c68f74b4274653	171	Gene3D	G3DSA:3.90.1010.10		25	168	1.6E-33	T	21-06-2016
NODE_46_length_5366_cov_2.97966_ID_91_21	d412525ef897c164e1c68f74b4274653	171	PANTHER	PTHR12735:SF11		15	167	6.0E-17	T	21-06-2016
NODE_18_length_6977_cov_3.91433_ID_35_8	30dc2d534f7546cca657badb78347151	316	SMART	SM00331		67	282	1.6E-4	T	21-06-2016	IPR001932	PPM-type phosphatase domain	KEGG: 04660+3.1.3.16
NODE_18_length_6977_cov_3.91433_ID_35_8	30dc2d534f7546cca657badb78347151	316	Gene3D	G3DSA:3.60.40.10		185	280	1.3E-4	T	21-06-2016	IPR001932	PPM-type phosphatase domain	KEGG: 04660+3.1.3.16
NODE_18_length_6977_cov_3.91433_ID_35_8	30dc2d534f7546cca657badb78347151	316	SUPERFAMILY	SSF81606		68	281	2.35E-10	T	21-06-2016	IPR001932	PPM-type phosphatase domain	KEGG: 04660+3.1.3.16
NODE_18_length_6977_cov_3.91433_ID_35_8	30dc2d534f7546cca657badb78347151	316	PANTHER	PTHR35801		65	288	3.5E-37	T	21-06-2016
NODE_18_length_6977_cov_3.91433_ID_35_8	30dc2d534f7546cca657badb78347151	316	Pfam	PF07228	Stage II sporulation protein E (SpoIIE)	93	282	5.2E-19	T	21-06-2016	IPR001932	PPM-type phosphatase domain	KEGG: 04660+3.1.3.16
NODE_18_length_6977_cov_3.91433_ID_35_8	30dc2d534f7546cca657badb78347151	316	PANTHER	PTHR35801:SF1		65	288	3.5E-37	T	21-06-2016
NODE_150_length_3623_cov_1.79512_ID_299_8	572b66e4e4e27398bbe36c6d55a7e6f7	192	Pfam	PF00850	Histone deacetylase domain	5	178	5.2E-39	T	21-06-2016	IPR023801	Histone deacetylase domain	Reactome: R-HSA-2122947|Reactome: R-HSA-2644606|Reactome: R-HSA-2894862
NODE_150_length_3623_cov_1.79512_ID_299_8	572b66e4e4e27398bbe36c6d55a7e6f7	192	SUPERFAMILY	SSF52768		4	183	1.82E-55	T	21-06-2016
NODE_150_length_3623_cov_1.79512_ID_299_8	572b66e4e4e27398bbe36c6d55a7e6f7	192	PRINTS	PR01270	Histone deacetylase superfamily signature	148	158	1.2E-11	T	21-06-2016	IPR000286	Histone deacetylase superfamily	Reactome: R-HSA-2122947|Reactome: R-HSA-2644606|Reactome: R-HSA-2894862
NODE_150_length_3623_cov_1.79512_ID_299_8	572b66e4e4e27398bbe36c6d55a7e6f7	192	PRINTS	PR01270	Histone deacetylase superfamily signature	40	63	1.2E-11	T	21-06-2016	IPR000286	Histone deacetylase superfamily	Reactome: R-HSA-2122947|Reactome: R-HSA-2644606|Reactome: R-HSA-2894862
NODE_150_length_3623_cov_1.79512_ID_299_8	572b66e4e4e27398bbe36c6d55a7e6f7	192	PRINTS	PR01270	Histone deacetylase superfamily signature	74	89	1.2E-11	T	21-06-2016	IPR000286	Histone deacetylase superfamily	Reactome: R-HSA-2122947|Reactome: R-HSA-2644606|Reactome: R-HSA-2894862
NODE_150_length_3623_cov_1.79512_ID_299_8	572b66e4e4e27398bbe36c6d55a7e6f7	192	CDD	cd09993	HDAC_classIV	1	188	1.179E-101	T	21-06-2016
NODE_150_length_3623_cov_1.79512_ID_299_8	572b66e4e4e27398bbe36c6d55a7e6f7	192	PANTHER	PTHR10625		1	174	3.6E-77	T	21-06-2016	IPR000286	Histone deacetylase superfamily	Reactome: R-HSA-2122947|Reactome: R-HSA-2644606|Reactome: R-HSA-2894862
NODE_150_length_3623_cov_1.79512_ID_299_8	572b66e4e4e27398bbe36c6d55a7e6f7	192	Gene3D	G3DSA:3.40.800.20		4	179	4.9E-46	T	21-06-2016	IPR023801	Histone deacetylase domain	Reactome: R-HSA-2122947|Reactome: R-HSA-2644606|Reactome: R-HSA-2894862
NODE_150_length_3623_cov_1.79512_ID_299_8	572b66e4e4e27398bbe36c6d55a7e6f7	192	PANTHER	PTHR10625:SF131		1	174	3.6E-77	T	21-06-2016
NODE_89_length_4386_cov_3.0351_ID_177_17	0467dbcaa7c3cb2c99eb2b88417562ba	331	PANTHER	PTHR35007:SF1		5	331	3.1E-75	T	21-06-2016
NODE_89_length_4386_cov_3.0351_ID_177_17	0467dbcaa7c3cb2c99eb2b88417562ba	331	PANTHER	PTHR35007		5	331	3.1E-75	T	21-06-2016
NODE_89_length_4386_cov_3.0351_ID_177_17	0467dbcaa7c3cb2c99eb2b88417562ba	331	Pfam	PF00482	Type II secretion system (T2SS), protein F	160	284	1.7E-18	T	21-06-2016	IPR018076	Type II secretion system F domain
NODE_124_length_3881_cov_1.72556_ID_247_19	edef897d3f5eb3b20c2a4c1cc912fc35	108	SUPERFAMILY	SSF51971		38	95	9.06E-11	T	21-06-2016
NODE_124_length_3881_cov_1.72556_ID_247_19	edef897d3f5eb3b20c2a4c1cc912fc35	108	PANTHER	PTHR11632:SF53		30	108	8.5E-40	T	21-06-2016
NODE_124_length_3881_cov_1.72556_ID_247_19	edef897d3f5eb3b20c2a4c1cc912fc35	108	Pfam	PF00890	FAD binding domain	63	108	9.3E-9	T	21-06-2016	IPR003953	FAD-dependent oxidoreductase 2, FAD binding domain	Reactome: R-HSA-611105|Reactome: R-HSA-71403
NODE_124_length_3881_cov_1.72556_ID_247_19	edef897d3f5eb3b20c2a4c1cc912fc35	108	PANTHER	PTHR11632		30	108	8.5E-40	T	21-06-2016
NODE_124_length_3881_cov_1.72556_ID_247_19	edef897d3f5eb3b20c2a4c1cc912fc35	108	Gene3D	G3DSA:3.50.50.60		41	108	4.4E-13	T	21-06-2016	IPR023753	FAD/NAD(P)-binding domain
NODE_107_length_4060_cov_3.18227_ID_213_1	695b7b6f798852ab588ffdf948ba9335	146	Gene3D	G3DSA:2.40.50.180		31	65	5.1E-10	T	21-06-2016
NODE_107_length_4060_cov_3.18227_ID_213_1	695b7b6f798852ab588ffdf948ba9335	146	SMART	SM00260		1	131	1.4E-31	T	21-06-2016	IPR002545	CheW-like domain
NODE_107_length_4060_cov_3.18227_ID_213_1	695b7b6f798852ab588ffdf948ba9335	146	PANTHER	PTHR22617		1	146	1.5E-40	T	21-06-2016
NODE_107_length_4060_cov_3.18227_ID_213_1	695b7b6f798852ab588ffdf948ba9335	146	SUPERFAMILY	SSF50341		1	135	1.31E-33	T	21-06-2016	IPR002545	CheW-like domain
NODE_107_length_4060_cov_3.18227_ID_213_1	695b7b6f798852ab588ffdf948ba9335	146	ProSiteProfiles	PS50851	CheW-like domain profile.	1	136	36.777	T	21-06-2016	IPR002545	CheW-like domain
NODE_107_length_4060_cov_3.18227_ID_213_1	695b7b6f798852ab588ffdf948ba9335	146	Gene3D	G3DSA:2.30.30.40		66	125	3.0E-5	T	21-06-2016
NODE_107_length_4060_cov_3.18227_ID_213_1	695b7b6f798852ab588ffdf948ba9335	146	Pfam	PF01584	CheW-like domain	2	134	3.0E-34	T	21-06-2016	IPR002545	CheW-like domain
NODE_13_length_7399_cov_3.96065_ID_25_19	67c9e90c50e048d07edfedcdc979b1f6	290	Gene3D	G3DSA:3.30.200.20		92	169	1.5E-11	T	21-06-2016
NODE_13_length_7399_cov_3.96065_ID_25_19	67c9e90c50e048d07edfedcdc979b1f6	290	PANTHER	PTHR24363		85	168	1.1E-16	T	21-06-2016
NODE_13_length_7399_cov_3.96065_ID_25_19	67c9e90c50e048d07edfedcdc979b1f6	290	SUPERFAMILY	SSF56112		92	169	9.95E-10	T	21-06-2016	IPR011009	Protein kinase-like domain
NODE_13_length_7399_cov_3.96065_ID_25_19	67c9e90c50e048d07edfedcdc979b1f6	290	PANTHER	PTHR24363:SF0		85	168	1.1E-16	T	21-06-2016
NODE_13_length_7399_cov_3.96065_ID_25_19	67c9e90c50e048d07edfedcdc979b1f6	290	ProSitePatterns	PS00107	Protein kinases ATP-binding region signature.	108	134	-	T	21-06-2016	IPR017441	Protein kinase, ATP binding site
NODE_137_length_3710_cov_2.07962_ID_273_4	cf7690e8a64e7de12d2e1654a4895f86	114	SUPERFAMILY	SSF52540		13	113	2.5E-11	T	21-06-2016	IPR027417	P-loop containing nucleoside triphosphate hydrolase
NODE_137_length_3710_cov_2.07962_ID_273_4	cf7690e8a64e7de12d2e1654a4895f86	114	Pfam	PF02283	Cobinamide kinase / cobinamide phosphate guanyltransferase	14	113	7.7E-15	T	21-06-2016	IPR003203	Cobinamide kinase/cobinamide phosphate guanyltransferase	KEGG: 00030+2.7.1.15|KEGG: 00860+2.7.7.62+2.7.1.156|MetaCyc: PWY-5508|MetaCyc: PWY-5509|MetaCyc: PWY-6269
NODE_137_length_3710_cov_2.07962_ID_273_4	cf7690e8a64e7de12d2e1654a4895f86	114	PANTHER	PTHR34848		16	114	2.5E-14	T	21-06-2016
NODE_137_length_3710_cov_2.07962_ID_273_4	cf7690e8a64e7de12d2e1654a4895f86	114	Gene3D	G3DSA:3.40.50.300		13	113	4.3E-16	T	21-06-2016	IPR027417	P-loop containing nucleoside triphosphate hydrolase
NODE_63_length_5094_cov_1.95317_ID_125_7	e2446e826f0b3523032aca51478e161f	523	ProSitePatterns	PS00508	Nickel-dependent hydrogenases large subunit signature 2.	489	498	-	T	21-06-2016	IPR018194	Nickel-dependent hydrogenase, large subunit, nickel binding site
NODE_63_length_5094_cov_1.95317_ID_125_7	e2446e826f0b3523032aca51478e161f	523	PANTHER	PTHR11993:SF9		52	166	3.5E-182	T	21-06-2016
NODE_63_length_5094_cov_1.95317_ID_125_7	e2446e826f0b3523032aca51478e161f	523	PANTHER	PTHR11993		185	253	3.5E-182	T	21-06-2016
NODE_63_length_5094_cov_1.95317_ID_125_7	e2446e826f0b3523032aca51478e161f	523	PANTHER	PTHR11993		309	505	3.5E-182	T	21-06-2016
NODE_63_length_5094_cov_1.95317_ID_125_7	e2446e826f0b3523032aca51478e161f	523	SUPERFAMILY	SSF56762		48	498	9.68E-132	T	21-06-2016	IPR029014	NiFe hydrogenase-like	Reactome: R-HSA-611105|Reactome: R-HSA-6799198
NODE_63_length_5094_cov_1.95317_ID_125_7	e2446e826f0b3523032aca51478e161f	523	Pfam	PF00374	Nickel-dependent hydrogenase	89	165	6.1E-17	T	21-06-2016	IPR001501	Nickel-dependent hydrogenase, large subunit
NODE_63_length_5094_cov_1.95317_ID_125_7	e2446e826f0b3523032aca51478e161f	523	Pfam	PF00374	Nickel-dependent hydrogenase	317	498	3.1E-7	T	21-06-2016	IPR001501	Nickel-dependent hydrogenase, large subunit
NODE_63_length_5094_cov_1.95317_ID_125_7	e2446e826f0b3523032aca51478e161f	523	PANTHER	PTHR11993:SF9		185	253	3.5E-182	T	21-06-2016
NODE_63_length_5094_cov_1.95317_ID_125_7	e2446e826f0b3523032aca51478e161f	523	PANTHER	PTHR11993:SF9		309	505	3.5E-182	T	21-06-2016
NODE_63_length_5094_cov_1.95317_ID_125_7	e2446e826f0b3523032aca51478e161f	523	Gene3D	G3DSA:1.10.645.10		50	498	6.8E-125	T	21-06-2016	IPR029014	NiFe hydrogenase-like	Reactome: R-HSA-611105|Reactome: R-HSA-6799198
NODE_63_length_5094_cov_1.95317_ID_125_7	e2446e826f0b3523032aca51478e161f	523	PANTHER	PTHR11993		52	166	3.5E-182	T	21-06-2016
NODE_98_length_4197_cov_3.48889_ID_195_6	74ed642106e75e0e11f9e6b422963b2f	323	SUPERFAMILY	SSF48371		147	289	1.04E-6	T	21-06-2016	IPR016024	Armadillo-type fold
NODE_98_length_4197_cov_3.48889_ID_195_6	74ed642106e75e0e11f9e6b422963b2f	323	Gene3D	G3DSA:1.25.10.10		148	245	1.4E-4	T	21-06-2016	IPR011989	Armadillo-like helical
NODE_141_length_3674_cov_2.18237_ID_281_4	29fff5ed8bb1301350a288a3ade2d416	336	Gene3D	G3DSA:3.40.50.2000		130	312	5.1E-37	T	21-06-2016
NODE_141_length_3674_cov_2.18237_ID_281_4	29fff5ed8bb1301350a288a3ade2d416	336	PANTHER	PTHR12526		42	336	5.5E-75	T	21-06-2016
NODE_141_length_3674_cov_2.18237_ID_281_4	29fff5ed8bb1301350a288a3ade2d416	336	SUPERFAMILY	SSF53756		40	336	1.46E-85	T	21-06-2016
NODE_141_length_3674_cov_2.18237_ID_281_4	29fff5ed8bb1301350a288a3ade2d416	336	Pfam	PF13439	Glycosyltransferase Family 4	50	149	9.7E-20	T	21-06-2016	IPR028098	Glycosyltransferase subfamily 4-like, N-terminal domain	Reactome: R-HSA-446193|Reactome: R-HSA-4549349
NODE_141_length_3674_cov_2.18237_ID_281_4	29fff5ed8bb1301350a288a3ade2d416	336	CDD	cd03798	GT1_wlbH_like	11	335	1.61632E-99	T	21-06-2016
NODE_141_length_3674_cov_2.18237_ID_281_4	29fff5ed8bb1301350a288a3ade2d416	336	Pfam	PF00534	Glycosyl transferases group 1	152	312	3.7E-39	T	21-06-2016	IPR001296	Glycosyl transferase, family 1
NODE_68_length_4922_cov_3.9287_ID_135_1	b94ea9c501811cc82ec34ea493383332	222	PANTHER	PTHR22939		13	211	1.7E-38	T	21-06-2016
NODE_68_length_4922_cov_3.9287_ID_135_1	b94ea9c501811cc82ec34ea493383332	222	SUPERFAMILY	SSF50494		47	212	9.49E-34	T	21-06-2016	IPR009003	Peptidase S1, PA clan
NODE_68_length_4922_cov_3.9287_ID_135_1	b94ea9c501811cc82ec34ea493383332	222	Gene3D	G3DSA:2.40.10.10		158	211	8.4E-5	T	21-06-2016
NODE_68_length_4922_cov_3.9287_ID_135_1	b94ea9c501811cc82ec34ea493383332	222	PRINTS	PR00834	HtrA/DegQ protease family signature	124	144	7.9E-17	T	21-06-2016	IPR001940	Peptidase S1C
NODE_68_length_4922_cov_3.9287_ID_135_1	b94ea9c501811cc82ec34ea493383332	222	PRINTS	PR00834	HtrA/DegQ protease family signature	103	115	7.9E-17	T	21-06-2016	IPR001940	Peptidase S1C
NODE_68_length_4922_cov_3.9287_ID_135_1	b94ea9c501811cc82ec34ea493383332	222	PRINTS	PR00834	HtrA/DegQ protease family signature	166	190	7.9E-17	T	21-06-2016	IPR001940	Peptidase S1C
NODE_68_length_4922_cov_3.9287_ID_135_1	b94ea9c501811cc82ec34ea493383332	222	PRINTS	PR00834	HtrA/DegQ protease family signature	201	218	7.9E-17	T	21-06-2016	IPR001940	Peptidase S1C
NODE_68_length_4922_cov_3.9287_ID_135_1	b94ea9c501811cc82ec34ea493383332	222	PANTHER	PTHR22939:SF79		13	211	1.7E-38	T	21-06-2016
NODE_68_length_4922_cov_3.9287_ID_135_1	b94ea9c501811cc82ec34ea493383332	222	Gene3D	G3DSA:2.40.10.10		45	157	2.8E-30	T	21-06-2016
NODE_68_length_4922_cov_3.9287_ID_135_1	b94ea9c501811cc82ec34ea493383332	222	Pfam	PF13365	Trypsin-like peptidase domain	94	175	2.4E-16	T	21-06-2016
NODE_71_length_4827_cov_4.12909_ID_141_9	b846bc5f59b1d57f8e77bb8e5d05efb4	213	Coils	Coil		29	49	-	T	21-06-2016
NODE_131_length_3795_cov_1.51283_ID_261_9	a521f4d633bf33623eb65d9cf990af03	126	PANTHER	PTHR32481:SF10		49	102	2.0E-12	T	21-06-2016
NODE_131_length_3795_cov_1.51283_ID_261_9	a521f4d633bf33623eb65d9cf990af03	126	PANTHER	PTHR32481		49	102	2.0E-12	T	21-06-2016
NODE_131_length_3795_cov_1.51283_ID_261_9	a521f4d633bf33623eb65d9cf990af03	126	Gene3D	G3DSA:3.40.630.10		58	105	1.3E-6	T	21-06-2016
NODE_62_length_5109_cov_3.42006_ID_123_1	4b5a6c585a591c7ac0311a12901a5398	185	PANTHER	PTHR10010:SF14		1	153	3.0E-32	T	21-06-2016	IPR028366	Phosphate transport system protein PhoU
NODE_62_length_5109_cov_3.42006_ID_123_1	4b5a6c585a591c7ac0311a12901a5398	185	Gene3D	G3DSA:1.20.58.220		1	98	2.0E-20	T	21-06-2016
NODE_62_length_5109_cov_3.42006_ID_123_1	4b5a6c585a591c7ac0311a12901a5398	185	Pfam	PF01895	PhoU domain	11	92	4.9E-17	T	21-06-2016	IPR026022	PhoU domain
NODE_62_length_5109_cov_3.42006_ID_123_1	4b5a6c585a591c7ac0311a12901a5398	185	Pfam	PF01895	PhoU domain	110	160	5.1E-8	T	21-06-2016	IPR026022	PhoU domain
NODE_62_length_5109_cov_3.42006_ID_123_1	4b5a6c585a591c7ac0311a12901a5398	185	SUPERFAMILY	SSF109755		1	175	7.01E-38	T	21-06-2016
NODE_62_length_5109_cov_3.42006_ID_123_1	4b5a6c585a591c7ac0311a12901a5398	185	PANTHER	PTHR10010		1	153	3.0E-32	T	21-06-2016
NODE_62_length_5109_cov_3.42006_ID_123_1	4b5a6c585a591c7ac0311a12901a5398	185	Gene3D	G3DSA:1.20.58.220		99	157	1.9E-11	T	21-06-2016
NODE_12_length_7444_cov_2.97388_ID_23_25	d0faf216d6f2b93ca779eb0a96208a71	351	CDD	cd00038	CAP_ED	43	155	1.68585E-17	T	21-06-2016
NODE_12_length_7444_cov_2.97388_ID_23_25	d0faf216d6f2b93ca779eb0a96208a71	351	Gene3D	G3DSA:2.60.120.10		167	288	1.4E-32	T	21-06-2016	IPR014710	RmlC-like jelly roll fold
NODE_12_length_7444_cov_2.97388_ID_23_25	d0faf216d6f2b93ca779eb0a96208a71	351	PANTHER	PTHR11635		21	271	3.1E-38	T	21-06-2016
NODE_12_length_7444_cov_2.97388_ID_23_25	d0faf216d6f2b93ca779eb0a96208a71	351	SUPERFAMILY	SSF51206		152	281	2.49E-33	T	21-06-2016	IPR018490	Cyclic nucleotide-binding-like
NODE_12_length_7444_cov_2.97388_ID_23_25	d0faf216d6f2b93ca779eb0a96208a71	351	ProSiteProfiles	PS50042	cAMP/cGMP binding motif profile.	42	162	14.832	T	21-06-2016	IPR000595	Cyclic nucleotide-binding domain
NODE_12_length_7444_cov_2.97388_ID_23_25	d0faf216d6f2b93ca779eb0a96208a71	351	CDD	cd00038	CAP_ED	173	281	2.88507E-29	T	21-06-2016
NODE_12_length_7444_cov_2.97388_ID_23_25	d0faf216d6f2b93ca779eb0a96208a71	351	Gene3D	G3DSA:2.60.120.10		34	163	4.7E-21	T	21-06-2016	IPR014710	RmlC-like jelly roll fold
NODE_12_length_7444_cov_2.97388_ID_23_25	d0faf216d6f2b93ca779eb0a96208a71	351	SMART	SM00100		42	160	1.9E-13	T	21-06-2016	IPR000595	Cyclic nucleotide-binding domain
NODE_12_length_7444_cov_2.97388_ID_23_25	d0faf216d6f2b93ca779eb0a96208a71	351	SMART	SM00100		173	286	1.2E-22	T	21-06-2016	IPR000595	Cyclic nucleotide-binding domain
NODE_12_length_7444_cov_2.97388_ID_23_25	d0faf216d6f2b93ca779eb0a96208a71	351	SUPERFAMILY	SSF51206		36	164	2.23E-23	T	21-06-2016	IPR018490	Cyclic nucleotide-binding-like
NODE_12_length_7444_cov_2.97388_ID_23_25	d0faf216d6f2b93ca779eb0a96208a71	351	ProSiteProfiles	PS50042	cAMP/cGMP binding motif profile.	173	288	27.17	T	21-06-2016	IPR000595	Cyclic nucleotide-binding domain
NODE_12_length_7444_cov_2.97388_ID_23_25	d0faf216d6f2b93ca779eb0a96208a71	351	PRINTS	PR00103	cAMP-dependent protein kinase signature	194	208	2.4E-6	T	21-06-2016
NODE_12_length_7444_cov_2.97388_ID_23_25	d0faf216d6f2b93ca779eb0a96208a71	351	PRINTS	PR00103	cAMP-dependent protein kinase signature	246	257	2.4E-6	T	21-06-2016
NODE_12_length_7444_cov_2.97388_ID_23_25	d0faf216d6f2b93ca779eb0a96208a71	351	PRINTS	PR00103	cAMP-dependent protein kinase signature	234	243	2.4E-6	T	21-06-2016
NODE_12_length_7444_cov_2.97388_ID_23_25	d0faf216d6f2b93ca779eb0a96208a71	351	PRINTS	PR00103	cAMP-dependent protein kinase signature	209	223	2.4E-6	T	21-06-2016
NODE_12_length_7444_cov_2.97388_ID_23_25	d0faf216d6f2b93ca779eb0a96208a71	351	Pfam	PF00027	Cyclic nucleotide-binding domain	61	145	5.1E-12	T	21-06-2016	IPR000595	Cyclic nucleotide-binding domain
NODE_12_length_7444_cov_2.97388_ID_23_25	d0faf216d6f2b93ca779eb0a96208a71	351	Pfam	PF00027	Cyclic nucleotide-binding domain	193	273	9.0E-23	T	21-06-2016	IPR000595	Cyclic nucleotide-binding domain
NODE_12_length_7444_cov_2.97388_ID_23_25	d0faf216d6f2b93ca779eb0a96208a71	351	PANTHER	PTHR11635:SF139		21	271	3.1E-38	T	21-06-2016
NODE_21_length_6748_cov_4.78485_ID_41_31	e61a769840a0fd238fb5029bd45da8de	126	PANTHER	PTHR11434		27	126	2.2E-33	T	21-06-2016	IPR001133	NADH-ubiquinone oxidoreductase chain 4L/K
NODE_21_length_6748_cov_4.78485_ID_41_31	e61a769840a0fd238fb5029bd45da8de	126	Pfam	PF00420	NADH-ubiquinone/plastoquinone oxidoreductase chain 4L	31	121	1.3E-24	T	21-06-2016	IPR001133	NADH-ubiquinone oxidoreductase chain 4L/K
NODE_21_length_6748_cov_4.78485_ID_41_31	e61a769840a0fd238fb5029bd45da8de	126	Hamap	MF_01456	NAD(P)H-quinone oxidoreductase subunit 4L, chloroplastic [ndhE].	26	126	19.955	T	21-06-2016	IPR001133	NADH-ubiquinone oxidoreductase chain 4L/K
NODE_118_length_3997_cov_1.79604_ID_235_2	c8c7f46ed0a06b823cb4881251e90364	232	SUPERFAMILY	SSF101386		143	231	6.35E-26	T	21-06-2016
NODE_118_length_3997_cov_1.79604_ID_235_2	c8c7f46ed0a06b823cb4881251e90364	232	Hamap	MF_01021	Phosphoribosyl-AMP cyclohydrolase [hisI].	26	129	29.64	T	21-06-2016	IPR026660	Phosphoribosyl-AMP cyclohydrolase	KEGG: 00340+3.5.4.19
NODE_118_length_3997_cov_1.79604_ID_235_2	c8c7f46ed0a06b823cb4881251e90364	232	Pfam	PF01502	Phosphoribosyl-AMP cyclohydrolase	52	125	1.4E-32	T	21-06-2016	IPR002496	Phosphoribosyl-AMP cyclohydrolase domain	KEGG: 00340+3.5.4.19
NODE_118_length_3997_cov_1.79604_ID_235_2	c8c7f46ed0a06b823cb4881251e90364	232	Hamap	MF_01019	Histidine biosynthesis bifunctional protein HisIE [hisI].	28	231	37.242	T	21-06-2016	IPR023019	Histidine biosynthesis bifunctional protein HisIE	KEGG: 00340+3.6.1.31+3.5.4.19
NODE_118_length_3997_cov_1.79604_ID_235_2	c8c7f46ed0a06b823cb4881251e90364	232	Pfam	PF01503	Phosphoribosyl-ATP pyrophosphohydrolase	144	230	3.1E-18	T	21-06-2016	IPR021130	Phosphoribosyl-ATP pyrophosphohydrolase-like	KEGG: 00340+3.6.1.31
NODE_118_length_3997_cov_1.79604_ID_235_2	c8c7f46ed0a06b823cb4881251e90364	232	PANTHER	PTHR21256		22	231	3.1E-112	T	21-06-2016
NODE_118_length_3997_cov_1.79604_ID_235_2	c8c7f46ed0a06b823cb4881251e90364	232	TIGRFAM	TIGR03188	histidine_hisI: phosphoribosyl-ATP diphosphatase	143	226	4.1E-31	T	21-06-2016	IPR008179	Phosphoribosyl-ATP pyrophosphohydrolase	KEGG: 00340+3.6.1.31
NODE_118_length_3997_cov_1.79604_ID_235_2	c8c7f46ed0a06b823cb4881251e90364	232	SUPERFAMILY	SSF141734		28	137	1.7E-47	T	21-06-2016
NODE_118_length_3997_cov_1.79604_ID_235_2	c8c7f46ed0a06b823cb4881251e90364	232	ProDom	PD002610	PHOSPHORIBOSYL-AMP BIOSYNTHESIS CYCLOHYDROLASE HYDROLASE HISTIDINE AMINO-ACID PRA-CH PHOSPHORIBOSYL-ATP BIFUNCTIONAL INCLUDES:	75	124	3.0E-20	T	21-06-2016	IPR002496	Phosphoribosyl-AMP cyclohydrolase domain	KEGG: 00340+3.5.4.19
NODE_118_length_3997_cov_1.79604_ID_235_2	c8c7f46ed0a06b823cb4881251e90364	232	CDD	cd11534	NTP-PPase_HisIE_like	143	226	1.0617E-40	T	21-06-2016	IPR008179	Phosphoribosyl-ATP pyrophosphohydrolase	KEGG: 00340+3.6.1.31
NODE_118_length_3997_cov_1.79604_ID_235_2	c8c7f46ed0a06b823cb4881251e90364	232	Hamap	MF_01020	Phosphoribosyl-ATP pyrophosphatase [hisE].	140	226	20.707	T	21-06-2016	IPR008179	Phosphoribosyl-ATP pyrophosphohydrolase	KEGG: 00340+3.6.1.31
NODE_39_length_5581_cov_1.94481_ID_77_18	60ccaf287937972a72f4aaedf1666ade	205	PANTHER	PTHR30589		2	94	4.2E-20	T	21-06-2016
NODE_39_length_5581_cov_1.94481_ID_77_18	60ccaf287937972a72f4aaedf1666ade	205	PANTHER	PTHR30589:SF0		2	94	4.2E-20	T	21-06-2016
NODE_39_length_5581_cov_1.94481_ID_77_18	60ccaf287937972a72f4aaedf1666ade	205	Pfam	PF01790	Prolipoprotein diacylglyceryl transferase	20	81	5.8E-14	T	21-06-2016	IPR001640	Prolipoprotein diacylglyceryl transferase
NODE_132_length_3792_cov_2.6342_ID_263_13	3e8ab669b5baa233c486f2042603ad82	660	ProDom	PD936484	POLYPROTEIN GLYCOPROTEIN M G2 TRANSMEMBRANE NONSTRUCTURAL MEMBRANE CONTAINS: PRECURSOR SIGNAL	389	578	4.0E-4	T	21-06-2016
NODE_132_length_3792_cov_2.6342_ID_263_13	3e8ab669b5baa233c486f2042603ad82	660	SUPERFAMILY	SSF52540		554	660	8.8E-32	T	21-06-2016	IPR027417	P-loop containing nucleoside triphosphate hydrolase
NODE_132_length_3792_cov_2.6342_ID_263_13	3e8ab669b5baa233c486f2042603ad82	660	PANTHER	PTHR11638		3	660	0.0	T	21-06-2016
NODE_132_length_3792_cov_2.6342_ID_263_13	3e8ab669b5baa233c486f2042603ad82	660	PANTHER	PTHR11638:SF18		3	660	0.0	T	21-06-2016
NODE_132_length_3792_cov_2.6342_ID_263_13	3e8ab669b5baa233c486f2042603ad82	660	Gene3D	G3DSA:3.40.50.300		168	349	1.0E-51	T	21-06-2016	IPR027417	P-loop containing nucleoside triphosphate hydrolase
NODE_132_length_3792_cov_2.6342_ID_263_13	3e8ab669b5baa233c486f2042603ad82	660	CDD	cd00009	AAA	189	348	2.93315E-19	T	21-06-2016
NODE_132_length_3792_cov_2.6342_ID_263_13	3e8ab669b5baa233c486f2042603ad82	660	SMART	SM00382		206	350	1.7E-10	T	21-06-2016	IPR003593	AAA+ ATPase domain
NODE_132_length_3792_cov_2.6342_ID_263_13	3e8ab669b5baa233c486f2042603ad82	660	Pfam	PF00004	ATPase family associated with various cellular activities (AAA)	211	340	2.4E-13	T	21-06-2016	IPR003959	ATPase, AAA-type, core
NODE_132_length_3792_cov_2.6342_ID_263_13	3e8ab669b5baa233c486f2042603ad82	660	ProSitePatterns	PS00870	Chaperonins clpA/B signature 1.	301	313	-	T	21-06-2016	IPR018368	ClpA/B, conserved site 1
NODE_132_length_3792_cov_2.6342_ID_263_13	3e8ab669b5baa233c486f2042603ad82	660	Gene3D	G3DSA:1.10.8.60		350	435	8.0E-39	T	21-06-2016
NODE_132_length_3792_cov_2.6342_ID_263_13	3e8ab669b5baa233c486f2042603ad82	660	Coils	Coil		419	499	-	T	21-06-2016
NODE_132_length_3792_cov_2.6342_ID_263_13	3e8ab669b5baa233c486f2042603ad82	660	SUPERFAMILY	SSF81923		11	164	2.49E-41	T	21-06-2016	IPR004176	Clp, N-terminal
NODE_132_length_3792_cov_2.6342_ID_263_13	3e8ab669b5baa233c486f2042603ad82	660	PRINTS	PR00300	ATP-dependent Clp protease ATP-binding subunit signature	654	660	1.8E-12	T	21-06-2016	IPR001270	ClpA/B family
NODE_132_length_3792_cov_2.6342_ID_263_13	3e8ab669b5baa233c486f2042603ad82	660	PRINTS	PR00300	ATP-dependent Clp protease ATP-binding subunit signature	609	627	1.8E-12	T	21-06-2016	IPR001270	ClpA/B family
NODE_132_length_3792_cov_2.6342_ID_263_13	3e8ab669b5baa233c486f2042603ad82	660	CDD	cd00009	AAA	579	658	2.4833E-11	T	21-06-2016
NODE_132_length_3792_cov_2.6342_ID_263_13	3e8ab669b5baa233c486f2042603ad82	660	Pfam	PF07724	AAA domain (Cdc48 subfamily)	604	660	2.5E-16	T	21-06-2016	IPR003959	ATPase, AAA-type, core
NODE_132_length_3792_cov_2.6342_ID_263_13	3e8ab669b5baa233c486f2042603ad82	660	Pfam	PF02861	Clp amino terminal domain, pathogenicity island component	101	153	9.7E-13	T	21-06-2016	IPR004176	Clp, N-terminal
NODE_132_length_3792_cov_2.6342_ID_263_13	3e8ab669b5baa233c486f2042603ad82	660	Pfam	PF02861	Clp amino terminal domain, pathogenicity island component	24	75	1.7E-12	T	21-06-2016	IPR004176	Clp, N-terminal
NODE_132_length_3792_cov_2.6342_ID_263_13	3e8ab669b5baa233c486f2042603ad82	660	ProSitePatterns	PS00871	Chaperonins clpA/B signature 2.	639	657	-	T	21-06-2016	IPR028299	ClpA/B, conserved site 2
NODE_132_length_3792_cov_2.6342_ID_263_13	3e8ab669b5baa233c486f2042603ad82	660	Gene3D	G3DSA:3.40.50.300		560	659	5.3E-25	T	21-06-2016	IPR027417	P-loop containing nucleoside triphosphate hydrolase
NODE_132_length_3792_cov_2.6342_ID_263_13	3e8ab669b5baa233c486f2042603ad82	660	Coils	Coil		506	526	-	T	21-06-2016
NODE_132_length_3792_cov_2.6342_ID_263_13	3e8ab669b5baa233c486f2042603ad82	660	SUPERFAMILY	SSF52540		167	553	1.66E-100	T	21-06-2016	IPR027417	P-loop containing nucleoside triphosphate hydrolase
NODE_132_length_3792_cov_2.6342_ID_263_13	3e8ab669b5baa233c486f2042603ad82	660	Gene3D	G3DSA:1.10.1780.10		9	159	1.0E-43	T	21-06-2016	IPR004176	Clp, N-terminal
NODE_13_length_7399_cov_3.96065_ID_25_23	435d24441abc90525c45e48d732df8ae	418	PANTHER	PTHR23083		237	416	3.3E-43	T	21-06-2016
NODE_13_length_7399_cov_3.96065_ID_25_23	435d24441abc90525c45e48d732df8ae	418	ProSiteProfiles	PS50005	TPR repeat profile.	249	282	6.962	T	21-06-2016	IPR019734	Tetratricopeptide repeat
NODE_13_length_7399_cov_3.96065_ID_25_23	435d24441abc90525c45e48d732df8ae	418	Gene3D	G3DSA:1.25.40.10		252	416	1.6E-48	T	21-06-2016	IPR011990	Tetratricopeptide-like helical domain
NODE_13_length_7399_cov_3.96065_ID_25_23	435d24441abc90525c45e48d732df8ae	418	ProSiteProfiles	PS50005	TPR repeat profile.	317	350	8.555	T	21-06-2016	IPR019734	Tetratricopeptide repeat
NODE_13_length_7399_cov_3.96065_ID_25_23	435d24441abc90525c45e48d732df8ae	418	Pfam	PF07719	Tetratricopeptide repeat	351	383	2.0E-6	T	21-06-2016	IPR013105	Tetratricopeptide repeat 2
NODE_13_length_7399_cov_3.96065_ID_25_23	435d24441abc90525c45e48d732df8ae	418	Pfam	PF13176	Tetratricopeptide repeat	319	348	4.6E-4	T	21-06-2016	IPR019734	Tetratricopeptide repeat
NODE_13_length_7399_cov_3.96065_ID_25_23	435d24441abc90525c45e48d732df8ae	418	ProSiteProfiles	PS50005	TPR repeat profile.	385	418	8.939	T	21-06-2016	IPR019734	Tetratricopeptide repeat
NODE_13_length_7399_cov_3.96065_ID_25_23	435d24441abc90525c45e48d732df8ae	418	ProSiteProfiles	PS50005	TPR repeat profile.	351	384	11.063	T	21-06-2016	IPR019734	Tetratricopeptide repeat
NODE_13_length_7399_cov_3.96065_ID_25_23	435d24441abc90525c45e48d732df8ae	418	Pfam	PF00515	Tetratricopeptide repeat	283	315	6.0E-10	T	21-06-2016	IPR001440	Tetratricopeptide repeat 1
NODE_13_length_7399_cov_3.96065_ID_25_23	435d24441abc90525c45e48d732df8ae	418	Pfam	PF00515	Tetratricopeptide repeat	387	417	3.6E-10	T	21-06-2016	IPR001440	Tetratricopeptide repeat 1
NODE_13_length_7399_cov_3.96065_ID_25_23	435d24441abc90525c45e48d732df8ae	418	SUPERFAMILY	SSF48452		248	417	3.22E-41	T	21-06-2016	IPR011990	Tetratricopeptide-like helical domain
NODE_13_length_7399_cov_3.96065_ID_25_23	435d24441abc90525c45e48d732df8ae	418	ProSiteProfiles	PS50005	TPR repeat profile.	283	316	12.154	T	21-06-2016	IPR019734	Tetratricopeptide repeat
NODE_13_length_7399_cov_3.96065_ID_25_23	435d24441abc90525c45e48d732df8ae	418	ProSiteProfiles	PS50293	TPR repeat region circular profile.	249	418	44.63	T	21-06-2016	IPR013026	Tetratricopeptide repeat-containing domain
NODE_13_length_7399_cov_3.96065_ID_25_23	435d24441abc90525c45e48d732df8ae	418	SMART	SM00028		317	350	2.0	T	21-06-2016	IPR019734	Tetratricopeptide repeat
NODE_13_length_7399_cov_3.96065_ID_25_23	435d24441abc90525c45e48d732df8ae	418	SMART	SM00028		283	316	1.1E-7	T	21-06-2016	IPR019734	Tetratricopeptide repeat
NODE_13_length_7399_cov_3.96065_ID_25_23	435d24441abc90525c45e48d732df8ae	418	SMART	SM00028		385	418	1.3E-6	T	21-06-2016	IPR019734	Tetratricopeptide repeat
NODE_13_length_7399_cov_3.96065_ID_25_23	435d24441abc90525c45e48d732df8ae	418	SMART	SM00028		249	282	1.1	T	21-06-2016	IPR019734	Tetratricopeptide repeat
NODE_13_length_7399_cov_3.96065_ID_25_23	435d24441abc90525c45e48d732df8ae	418	SMART	SM00028		351	384	2.5E-4	T	21-06-2016	IPR019734	Tetratricopeptide repeat
NODE_84_length_4540_cov_2.80892_ID_167_14	45ec421446d7b56f573b09f50c4c1eec	605	CDD	cd00079	HELICc	192	320	4.6373E-18	T	21-06-2016
NODE_84_length_4540_cov_2.80892_ID_167_14	45ec421446d7b56f573b09f50c4c1eec	605	ProSiteProfiles	PS51194	Superfamilies 1 and 2 helicase C-terminal domain profile.	194	369	14.268	T	21-06-2016	IPR001650	Helicase, C-terminal
NODE_84_length_4540_cov_2.80892_ID_167_14	45ec421446d7b56f573b09f50c4c1eec	605	Pfam	PF00271	Helicase conserved C-terminal domain	194	312	4.4E-14	T	21-06-2016	IPR001650	Helicase, C-terminal
NODE_84_length_4540_cov_2.80892_ID_167_14	45ec421446d7b56f573b09f50c4c1eec	605	PANTHER	PTHR10799:SF712		207	560	1.5E-19	T	21-06-2016
NODE_84_length_4540_cov_2.80892_ID_167_14	45ec421446d7b56f573b09f50c4c1eec	605	PANTHER	PTHR10799		207	560	1.5E-19	T	21-06-2016
NODE_84_length_4540_cov_2.80892_ID_167_14	45ec421446d7b56f573b09f50c4c1eec	605	Gene3D	G3DSA:3.40.50.300		191	343	1.5E-23	T	21-06-2016	IPR027417	P-loop containing nucleoside triphosphate hydrolase
NODE_84_length_4540_cov_2.80892_ID_167_14	45ec421446d7b56f573b09f50c4c1eec	605	SMART	SM00490		222	312	6.7E-8	T	21-06-2016	IPR001650	Helicase, C-terminal
NODE_84_length_4540_cov_2.80892_ID_167_14	45ec421446d7b56f573b09f50c4c1eec	605	SUPERFAMILY	SSF52540		185	378	8.07E-33	T	21-06-2016	IPR027417	P-loop containing nucleoside triphosphate hydrolase
NODE_131_length_3795_cov_1.51283_ID_261_10	b055d12b5ec8535b94543dce15bad613	343	CDD	cd05656	M42_Frv	44	331	1.15115E-139	T	21-06-2016
NODE_131_length_3795_cov_1.51283_ID_261_10	b055d12b5ec8535b94543dce15bad613	343	PIRSF	PIRSF001123		33	341	2.8E-91	T	21-06-2016	IPR008007	Peptidase M42
NODE_131_length_3795_cov_1.51283_ID_261_10	b055d12b5ec8535b94543dce15bad613	343	PANTHER	PTHR32481		44	343	2.5E-150	T	21-06-2016
NODE_131_length_3795_cov_1.51283_ID_261_10	b055d12b5ec8535b94543dce15bad613	343	SUPERFAMILY	SSF101821		60	167	1.37E-27	T	21-06-2016
NODE_131_length_3795_cov_1.51283_ID_261_10	b055d12b5ec8535b94543dce15bad613	343	Gene3D	G3DSA:2.40.30.40		62	149	1.0E-33	T	21-06-2016	IPR023367	Peptidase M42, domain 2
NODE_131_length_3795_cov_1.51283_ID_261_10	b055d12b5ec8535b94543dce15bad613	343	SUPERFAMILY	SSF53187		44	72	1.48E-49	T	21-06-2016
NODE_131_length_3795_cov_1.51283_ID_261_10	b055d12b5ec8535b94543dce15bad613	343	SUPERFAMILY	SSF53187		162	334	1.48E-49	T	21-06-2016
NODE_131_length_3795_cov_1.51283_ID_261_10	b055d12b5ec8535b94543dce15bad613	343	Gene3D	G3DSA:3.40.630.10		156	338	1.1E-59	T	21-06-2016
NODE_131_length_3795_cov_1.51283_ID_261_10	b055d12b5ec8535b94543dce15bad613	343	Gene3D	G3DSA:3.40.630.10		46	61	1.1E-59	T	21-06-2016
NODE_131_length_3795_cov_1.51283_ID_261_10	b055d12b5ec8535b94543dce15bad613	343	PANTHER	PTHR32481:SF10		44	343	2.5E-150	T	21-06-2016
NODE_131_length_3795_cov_1.51283_ID_261_10	b055d12b5ec8535b94543dce15bad613	343	Pfam	PF05343	M42 glutamyl aminopeptidase	45	326	1.1E-86	T	21-06-2016	IPR008007	Peptidase M42
NODE_55_length_5230_cov_2.28077_ID_109_2	1588ff8e9a5e1504957accf923edfdd0	318	Gene3D	G3DSA:3.40.50.1980		112	262	4.8E-55	T	21-06-2016
NODE_55_length_5230_cov_2.28077_ID_109_2	1588ff8e9a5e1504957accf923edfdd0	318	PRINTS	PR00083	Histidinol dehydrogenase signature	58	84	4.6E-70	T	21-06-2016	IPR012131	Histidinol dehydrogenase	KEGG: 00340+1.1.1.23
NODE_55_length_5230_cov_2.28077_ID_109_2	1588ff8e9a5e1504957accf923edfdd0	318	PRINTS	PR00083	Histidinol dehydrogenase signature	250	268	4.6E-70	T	21-06-2016	IPR012131	Histidinol dehydrogenase	KEGG: 00340+1.1.1.23
NODE_55_length_5230_cov_2.28077_ID_109_2	1588ff8e9a5e1504957accf923edfdd0	318	PRINTS	PR00083	Histidinol dehydrogenase signature	23	49	4.6E-70	T	21-06-2016	IPR012131	Histidinol dehydrogenase	KEGG: 00340+1.1.1.23
NODE_55_length_5230_cov_2.28077_ID_109_2	1588ff8e9a5e1504957accf923edfdd0	318	PRINTS	PR00083	Histidinol dehydrogenase signature	88	113	4.6E-70	T	21-06-2016	IPR012131	Histidinol dehydrogenase	KEGG: 00340+1.1.1.23
NODE_55_length_5230_cov_2.28077_ID_109_2	1588ff8e9a5e1504957accf923edfdd0	318	PRINTS	PR00083	Histidinol dehydrogenase signature	117	138	4.6E-70	T	21-06-2016	IPR012131	Histidinol dehydrogenase	KEGG: 00340+1.1.1.23
NODE_55_length_5230_cov_2.28077_ID_109_2	1588ff8e9a5e1504957accf923edfdd0	318	PRINTS	PR00083	Histidinol dehydrogenase signature	209	234	4.6E-70	T	21-06-2016	IPR012131	Histidinol dehydrogenase	KEGG: 00340+1.1.1.23
NODE_55_length_5230_cov_2.28077_ID_109_2	1588ff8e9a5e1504957accf923edfdd0	318	PRINTS	PR00083	Histidinol dehydrogenase signature	139	158	4.6E-70	T	21-06-2016	IPR012131	Histidinol dehydrogenase	KEGG: 00340+1.1.1.23
NODE_55_length_5230_cov_2.28077_ID_109_2	1588ff8e9a5e1504957accf923edfdd0	318	Hamap	MF_01024	Histidinol dehydrogenase [hisD].	1	316	29.485	T	21-06-2016	IPR012131	Histidinol dehydrogenase	KEGG: 00340+1.1.1.23
NODE_55_length_5230_cov_2.28077_ID_109_2	1588ff8e9a5e1504957accf923edfdd0	318	Pfam	PF00815	Histidinol dehydrogenase	3	316	2.1E-128	T	21-06-2016	IPR012131	Histidinol dehydrogenase	KEGG: 00340+1.1.1.23
NODE_55_length_5230_cov_2.28077_ID_109_2	1588ff8e9a5e1504957accf923edfdd0	318	PANTHER	PTHR21256		2	317	1.9E-162	T	21-06-2016
NODE_55_length_5230_cov_2.28077_ID_109_2	1588ff8e9a5e1504957accf923edfdd0	318	TIGRFAM	TIGR00069	hisD: histidinol dehydrogenase	3	315	4.5E-128	T	21-06-2016	IPR012131	Histidinol dehydrogenase	KEGG: 00340+1.1.1.23
NODE_55_length_5230_cov_2.28077_ID_109_2	1588ff8e9a5e1504957accf923edfdd0	318	ProSitePatterns	PS00611	Histidinol dehydrogenase signature.	117	149	-	T	21-06-2016	IPR001692	Histidinol dehydrogenase, conserved site	KEGG: 00340+1.1.1.23
NODE_55_length_5230_cov_2.28077_ID_109_2	1588ff8e9a5e1504957accf923edfdd0	318	CDD	cd06572	Histidinol_dh	3	305	1.24081E-147	T	21-06-2016	IPR012131	Histidinol dehydrogenase	KEGG: 00340+1.1.1.23
NODE_55_length_5230_cov_2.28077_ID_109_2	1588ff8e9a5e1504957accf923edfdd0	318	SUPERFAMILY	SSF53720		3	316	3.14E-62	T	21-06-2016	IPR016161	Aldehyde/histidinol dehydrogenase
NODE_55_length_5230_cov_2.28077_ID_109_2	1588ff8e9a5e1504957accf923edfdd0	318	Gene3D	G3DSA:3.40.50.1980		7	111	1.2E-50	T	21-06-2016
NODE_118_length_3997_cov_1.79604_ID_235_4	52d25fc1ac4fe628702074edd675d1ba	362	CDD	cd00082	HisKA	241	305	1.00879E-11	T	21-06-2016
NODE_118_length_3997_cov_1.79604_ID_235_4	52d25fc1ac4fe628702074edd675d1ba	362	SMART	SM00388		243	309	6.0E-11	T	21-06-2016	IPR003661	Signal transduction histidine kinase, dimerisation/phosphoacceptor domain
NODE_118_length_3997_cov_1.79604_ID_235_4	52d25fc1ac4fe628702074edd675d1ba	362	SUPERFAMILY	SSF47384		230	306	1.71E-12	T	21-06-2016	IPR003661	Signal transduction histidine kinase, dimerisation/phosphoacceptor domain
NODE_118_length_3997_cov_1.79604_ID_235_4	52d25fc1ac4fe628702074edd675d1ba	362	Gene3D	G3DSA:3.30.450.40		64	210	1.0E-4	T	21-06-2016	IPR029016	GAF domain-like
NODE_118_length_3997_cov_1.79604_ID_235_4	52d25fc1ac4fe628702074edd675d1ba	362	Gene3D	G3DSA:1.10.287.130		242	305	4.6E-8	T	21-06-2016	IPR003661	Signal transduction histidine kinase, dimerisation/phosphoacceptor domain
NODE_118_length_3997_cov_1.79604_ID_235_4	52d25fc1ac4fe628702074edd675d1ba	362	Pfam	PF00512	His Kinase A (phospho-acceptor) domain	245	306	7.8E-12	T	21-06-2016	IPR003661	Signal transduction histidine kinase, dimerisation/phosphoacceptor domain
NODE_118_length_3997_cov_1.79604_ID_235_7	3dba387b36ecb7154e2ed585ae77588e	158	PANTHER	PTHR30007		21	154	1.0E-20	T	21-06-2016
NODE_118_length_3997_cov_1.79604_ID_235_7	3dba387b36ecb7154e2ed585ae77588e	158	PANTHER	PTHR30007:SF0		21	154	1.0E-20	T	21-06-2016
NODE_118_length_3997_cov_1.79604_ID_235_7	3dba387b36ecb7154e2ed585ae77588e	158	Pfam	PF01609	Transposase DDE domain	15	93	8.3E-7	T	21-06-2016	IPR002559	Transposase, IS4-like
NODE_10_length_8024_cov_11.4313_ID_19_6	b9f903b4ecfc3f5ed482f65eb5e9c11d	185	Pfam	PF05838	Glycosyl hydrolase 108	15	101	1.6E-22	T	21-06-2016	IPR008565	Protein of unknown function DUF847
NODE_10_length_8024_cov_11.4313_ID_19_6	b9f903b4ecfc3f5ed482f65eb5e9c11d	185	SUPERFAMILY	SSF53955		9	177	3.37E-38	T	21-06-2016	IPR023346	Lysozyme-like domain
NODE_10_length_8024_cov_11.4313_ID_19_6	b9f903b4ecfc3f5ed482f65eb5e9c11d	185	Gene3D	G3DSA:1.20.141.10		9	178	2.4E-40	T	21-06-2016
NODE_140_length_3684_cov_14.1967_ID_279_15	98b18da8472e752f0a10677655812a26	227	CDD	cd00501	Peptidase_C15	27	220	7.98455E-62	T	21-06-2016	IPR000816	Peptidase C15, pyroglutamyl peptidase I
NODE_140_length_3684_cov_14.1967_ID_279_15	98b18da8472e752f0a10677655812a26	227	PIRSF	PIRSF015592		25	227	2.4E-64	T	21-06-2016	IPR000816	Peptidase C15, pyroglutamyl peptidase I
NODE_140_length_3684_cov_14.1967_ID_279_15	98b18da8472e752f0a10677655812a26	227	SUPERFAMILY	SSF53182		25	224	1.2E-59	T	21-06-2016
NODE_140_length_3684_cov_14.1967_ID_279_15	98b18da8472e752f0a10677655812a26	227	TIGRFAM	TIGR00504	pyro_pdase: pyroglutamyl-peptidase I	28	224	4.9E-61	T	21-06-2016	IPR029762	Pyroglutamyl peptidase I, bacterial-type
NODE_140_length_3684_cov_14.1967_ID_279_15	98b18da8472e752f0a10677655812a26	227	Gene3D	G3DSA:3.40.630.20		25	225	8.7E-57	T	21-06-2016	IPR016125	Peptidase C15, pyroglutamyl peptidase I-like
NODE_140_length_3684_cov_14.1967_ID_279_15	98b18da8472e752f0a10677655812a26	227	PRINTS	PR00706	Pyroglutamyl peptidase I (C15) family signature	85	97	4.0E-32	T	21-06-2016	IPR000816	Peptidase C15, pyroglutamyl peptidase I
NODE_140_length_3684_cov_14.1967_ID_279_15	98b18da8472e752f0a10677655812a26	227	PRINTS	PR00706	Pyroglutamyl peptidase I (C15) family signature	103	123	4.0E-32	T	21-06-2016	IPR000816	Peptidase C15, pyroglutamyl peptidase I
NODE_140_length_3684_cov_14.1967_ID_279_15	98b18da8472e752f0a10677655812a26	227	PRINTS	PR00706	Pyroglutamyl peptidase I (C15) family signature	185	197	4.0E-32	T	21-06-2016	IPR000816	Peptidase C15, pyroglutamyl peptidase I
NODE_140_length_3684_cov_14.1967_ID_279_15	98b18da8472e752f0a10677655812a26	227	PRINTS	PR00706	Pyroglutamyl peptidase I (C15) family signature	28	51	4.0E-32	T	21-06-2016	IPR000816	Peptidase C15, pyroglutamyl peptidase I
NODE_140_length_3684_cov_14.1967_ID_279_15	98b18da8472e752f0a10677655812a26	227	PRINTS	PR00706	Pyroglutamyl peptidase I (C15) family signature	155	171	4.0E-32	T	21-06-2016	IPR000816	Peptidase C15, pyroglutamyl peptidase I
NODE_140_length_3684_cov_14.1967_ID_279_15	98b18da8472e752f0a10677655812a26	227	ProSitePatterns	PS01334	Pyrrolidone-carboxylate peptidase cysteine active site.	153	167	-	T	21-06-2016	IPR033694	Pyroglutamyl peptidase I, Cys active site
NODE_140_length_3684_cov_14.1967_ID_279_15	98b18da8472e752f0a10677655812a26	227	Pfam	PF01470	Pyroglutamyl peptidase	28	224	9.2E-59	T	21-06-2016	IPR016125	Peptidase C15, pyroglutamyl peptidase I-like
NODE_140_length_3684_cov_14.1967_ID_279_15	98b18da8472e752f0a10677655812a26	227	PANTHER	PTHR23402		22	201	9.4E-46	T	21-06-2016	IPR016125	Peptidase C15, pyroglutamyl peptidase I-like
NODE_42_length_5416_cov_3.29882_ID_83_6	b3059e09592f667478e6975b2aa83743	223	Gene3D	G3DSA:1.20.120.330		93	216	1.2E-39	T	21-06-2016
NODE_42_length_5416_cov_3.29882_ID_83_6	b3059e09592f667478e6975b2aa83743	223	SUPERFAMILY	SSF81593		93	215	8.63E-36	T	21-06-2016
NODE_42_length_5416_cov_3.29882_ID_83_6	b3059e09592f667478e6975b2aa83743	223	Pfam	PF08780	Nucleotidyltransferase substrate binding protein like	98	218	4.9E-39	T	21-06-2016	IPR010235	Nucleotidyltransferase substrate binding protein, HI0074
NODE_42_length_5416_cov_3.29882_ID_83_6	b3059e09592f667478e6975b2aa83743	223	TIGRFAM	TIGR01987	HI0074: nucleotidyltransferase substrate binding protein, HI0074 family	100	217	1.6E-27	T	21-06-2016	IPR010235	Nucleotidyltransferase substrate binding protein, HI0074
NODE_33_length_5730_cov_13.4204_ID_65_6	8c25c16e6e322939ef555ad6eb30b7f5	1210	Coils	Coil		105	144	-	T	21-06-2016
NODE_33_length_5730_cov_13.4204_ID_65_6	8c25c16e6e322939ef555ad6eb30b7f5	1210	Coils	Coil		436	456	-	T	21-06-2016
NODE_33_length_5730_cov_13.4204_ID_65_6	8c25c16e6e322939ef555ad6eb30b7f5	1210	Coils	Coil		212	297	-	T	21-06-2016
NODE_33_length_5730_cov_13.4204_ID_65_6	8c25c16e6e322939ef555ad6eb30b7f5	1210	Coils	Coil		491	511	-	T	21-06-2016
NODE_33_length_5730_cov_13.4204_ID_65_6	8c25c16e6e322939ef555ad6eb30b7f5	1210	Coils	Coil		57	84	-	T	21-06-2016
NODE_33_length_5730_cov_13.4204_ID_65_6	8c25c16e6e322939ef555ad6eb30b7f5	1210	Coils	Coil		347	392	-	T	21-06-2016
NODE_33_length_5730_cov_13.4204_ID_65_6	8c25c16e6e322939ef555ad6eb30b7f5	1210	Coils	Coil		462	489	-	T	21-06-2016
NODE_48_length_5343_cov_5.37462_ID_95_10	4a867690d6e7aac8d7765a9bc341dae1	706	CDD	cd01991	Asn_Synthase_B_C	319	641	4.68889E-59	T	21-06-2016	IPR001962	Asparagine synthase
NODE_48_length_5343_cov_5.37462_ID_95_10	4a867690d6e7aac8d7765a9bc341dae1	706	Pfam	PF00733	Asparagine synthase	318	700	2.2E-70	T	21-06-2016	IPR001962	Asparagine synthase
NODE_48_length_5343_cov_5.37462_ID_95_10	4a867690d6e7aac8d7765a9bc341dae1	706	PIRSF	PIRSF001589		42	706	8.5E-138	T	21-06-2016
NODE_48_length_5343_cov_5.37462_ID_95_10	4a867690d6e7aac8d7765a9bc341dae1	706	SUPERFAMILY	SSF56235		113	297	9.44E-63	T	21-06-2016	IPR029055	Nucleophile aminohydrolases, N-terminal
NODE_48_length_5343_cov_5.37462_ID_95_10	4a867690d6e7aac8d7765a9bc341dae1	706	SUPERFAMILY	SSF56235		42	83	9.44E-63	T	21-06-2016	IPR029055	Nucleophile aminohydrolases, N-terminal
NODE_48_length_5343_cov_5.37462_ID_95_10	4a867690d6e7aac8d7765a9bc341dae1	706	PANTHER	PTHR11772:SF10		548	660	9.7E-146	T	21-06-2016
NODE_48_length_5343_cov_5.37462_ID_95_10	4a867690d6e7aac8d7765a9bc341dae1	706	SUPERFAMILY	SSF52402		557	682	1.84E-59	T	21-06-2016
NODE_48_length_5343_cov_5.37462_ID_95_10	4a867690d6e7aac8d7765a9bc341dae1	706	SUPERFAMILY	SSF52402		311	470	1.84E-59	T	21-06-2016
NODE_48_length_5343_cov_5.37462_ID_95_10	4a867690d6e7aac8d7765a9bc341dae1	706	Gene3D	G3DSA:3.40.50.620		533	700	6.3E-65	T	21-06-2016	IPR014729	Rossmann-like alpha/beta/alpha sandwich fold
NODE_48_length_5343_cov_5.37462_ID_95_10	4a867690d6e7aac8d7765a9bc341dae1	706	Gene3D	G3DSA:3.40.50.620		298	466	6.3E-65	T	21-06-2016	IPR014729	Rossmann-like alpha/beta/alpha sandwich fold
NODE_48_length_5343_cov_5.37462_ID_95_10	4a867690d6e7aac8d7765a9bc341dae1	706	CDD	cd00712	AsnB	43	298	1.14837E-99	T	21-06-2016	IPR033738	Asparagine synthase, N-terminal domain	KEGG: 00250+6.3.5.4|Reactome: R-HSA-380994|Reactome: R-HSA-70614
NODE_48_length_5343_cov_5.37462_ID_95_10	4a867690d6e7aac8d7765a9bc341dae1	706	PANTHER	PTHR11772		548	660	9.7E-146	T	21-06-2016
NODE_48_length_5343_cov_5.37462_ID_95_10	4a867690d6e7aac8d7765a9bc341dae1	706	ProSiteProfiles	PS51278	Glutamine amidotransferase type 2 domain profile.	43	288	36.712	T	21-06-2016	IPR017932	Glutamine amidotransferase type 2 domain
NODE_48_length_5343_cov_5.37462_ID_95_10	4a867690d6e7aac8d7765a9bc341dae1	706	TIGRFAM	TIGR01536	asn_synth_AEB: asparagine synthase (glutamine-hydrolyzing)	43	638	8.1E-130	T	21-06-2016	IPR006426	Asparagine synthase, glutamine-hydrolyzing	KEGG: 00250+6.3.5.4|Reactome: R-HSA-380994|Reactome: R-HSA-70614
NODE_48_length_5343_cov_5.37462_ID_95_10	4a867690d6e7aac8d7765a9bc341dae1	706	PANTHER	PTHR11772		43	471	9.7E-146	T	21-06-2016
NODE_48_length_5343_cov_5.37462_ID_95_10	4a867690d6e7aac8d7765a9bc341dae1	706	Gene3D	G3DSA:3.60.20.10		42	83	1.4E-73	T	21-06-2016	IPR029055	Nucleophile aminohydrolases, N-terminal
NODE_48_length_5343_cov_5.37462_ID_95_10	4a867690d6e7aac8d7765a9bc341dae1	706	Gene3D	G3DSA:3.60.20.10		115	297	1.4E-73	T	21-06-2016	IPR029055	Nucleophile aminohydrolases, N-terminal
NODE_48_length_5343_cov_5.37462_ID_95_10	4a867690d6e7aac8d7765a9bc341dae1	706	Pfam	PF13537	Glutamine amidotransferase domain	120	237	2.6E-52	T	21-06-2016	IPR017932	Glutamine amidotransferase type 2 domain
NODE_48_length_5343_cov_5.37462_ID_95_10	4a867690d6e7aac8d7765a9bc341dae1	706	PANTHER	PTHR11772:SF10		43	471	9.7E-146	T	21-06-2016
NODE_15_length_7058_cov_2.30116_ID_29_24	bffd7e5f16ad0f68e71261a33016cf80	288	PRINTS	PR00091	Nitrogenase component II signature	23	36	1.6E-29	T	21-06-2016	IPR000392	Nitrogenase iron protein, subunit NifH/Protochlorophyllide reductase, subunit ChlL
NODE_15_length_7058_cov_2.30116_ID_29_24	bffd7e5f16ad0f68e71261a33016cf80	288	PRINTS	PR00091	Nitrogenase component II signature	138	153	1.6E-29	T	21-06-2016	IPR000392	Nitrogenase iron protein, subunit NifH/Protochlorophyllide reductase, subunit ChlL
NODE_15_length_7058_cov_2.30116_ID_29_24	bffd7e5f16ad0f68e71261a33016cf80	288	PRINTS	PR00091	Nitrogenase component II signature	45	60	1.6E-29	T	21-06-2016	IPR000392	Nitrogenase iron protein, subunit NifH/Protochlorophyllide reductase, subunit ChlL
NODE_15_length_7058_cov_2.30116_ID_29_24	bffd7e5f16ad0f68e71261a33016cf80	288	PRINTS	PR00091	Nitrogenase component II signature	100	114	1.6E-29	T	21-06-2016	IPR000392	Nitrogenase iron protein, subunit NifH/Protochlorophyllide reductase, subunit ChlL
NODE_15_length_7058_cov_2.30116_ID_29_24	bffd7e5f16ad0f68e71261a33016cf80	288	Hamap	MF_00355	Light-independent protochlorophyllide reductase iron-sulfur ATP-binding protein [bchL].	18	287	54.831	T	21-06-2016	IPR005971	Light-independent protochlorophyllide reductase, iron-sulphur ATP-binding protein	KEGG: 00860+1.3.7.7|MetaCyc: PWY-5531|MetaCyc: PWY-7159
NODE_15_length_7058_cov_2.30116_ID_29_24	bffd7e5f16ad0f68e71261a33016cf80	288	SUPERFAMILY	SSF52540		17	287	5.4E-48	T	21-06-2016	IPR027417	P-loop containing nucleoside triphosphate hydrolase
NODE_15_length_7058_cov_2.30116_ID_29_24	bffd7e5f16ad0f68e71261a33016cf80	288	Pfam	PF00142	4Fe-4S iron sulfur cluster binding proteins, NifH/frxC family	20	283	6.0E-89	T	21-06-2016
NODE_15_length_7058_cov_2.30116_ID_29_24	bffd7e5f16ad0f68e71261a33016cf80	288	PANTHER	PTHR13696		16	275	1.6E-143	T	21-06-2016
NODE_15_length_7058_cov_2.30116_ID_29_24	bffd7e5f16ad0f68e71261a33016cf80	288	PIRSF	PIRSF000363		16	288	6.8E-101	T	21-06-2016	IPR000392	Nitrogenase iron protein, subunit NifH/Protochlorophyllide reductase, subunit ChlL
NODE_15_length_7058_cov_2.30116_ID_29_24	bffd7e5f16ad0f68e71261a33016cf80	288	PANTHER	PTHR13696:SF74		16	275	1.6E-143	T	21-06-2016
NODE_15_length_7058_cov_2.30116_ID_29_24	bffd7e5f16ad0f68e71261a33016cf80	288	ProSitePatterns	PS00692	NifH/frxC family signature 2.	139	152	-	T	21-06-2016	IPR030655	NifH/chlL conserved site
NODE_15_length_7058_cov_2.30116_ID_29_24	bffd7e5f16ad0f68e71261a33016cf80	288	ProSiteProfiles	PS51026	NIFH_FRXC family profile.	17	288	76.967	T	21-06-2016	IPR000392	Nitrogenase iron protein, subunit NifH/Protochlorophyllide reductase, subunit ChlL
NODE_15_length_7058_cov_2.30116_ID_29_24	bffd7e5f16ad0f68e71261a33016cf80	288	TIGRFAM	TIGR01281	DPOR_bchL: light-independent protochlorophyllide reductase, iron-sulfur ATP-binding protein	19	288	5.1E-137	T	21-06-2016	IPR005971	Light-independent protochlorophyllide reductase, iron-sulphur ATP-binding protein	KEGG: 00860+1.3.7.7|MetaCyc: PWY-5531|MetaCyc: PWY-7159
NODE_15_length_7058_cov_2.30116_ID_29_24	bffd7e5f16ad0f68e71261a33016cf80	288	Gene3D	G3DSA:3.40.50.300		20	284	1.2E-62	T	21-06-2016	IPR027417	P-loop containing nucleoside triphosphate hydrolase
NODE_15_length_7058_cov_2.30116_ID_29_24	bffd7e5f16ad0f68e71261a33016cf80	288	ProSitePatterns	PS00746	NifH/frxC family signature 1.	102	114	-	T	21-06-2016	IPR030655	NifH/chlL conserved site
NODE_135_length_3733_cov_1.7205_ID_269_7	1240e74f20babc6ce163090a4732e2ab	404	Gene3D	G3DSA:3.30.450.20		269	324	3.8E-7	T	21-06-2016
NODE_135_length_3733_cov_1.7205_ID_269_7	1240e74f20babc6ce163090a4732e2ab	404	PANTHER	PTHR24423:SF543		21	287	1.3E-48	T	21-06-2016
NODE_135_length_3733_cov_1.7205_ID_269_7	1240e74f20babc6ce163090a4732e2ab	404	TIGRFAM	TIGR00229	sensory_box: PAS domain S-box protein	145	266	1.6E-8	T	21-06-2016	IPR000014	PAS domain
NODE_135_length_3733_cov_1.7205_ID_269_7	1240e74f20babc6ce163090a4732e2ab	404	TIGRFAM	TIGR00229	sensory_box: PAS domain S-box protein	23	145	5.6E-23	T	21-06-2016	IPR000014	PAS domain
NODE_135_length_3733_cov_1.7205_ID_269_7	1240e74f20babc6ce163090a4732e2ab	404	SUPERFAMILY	SSF55785		30	142	6.13E-25	T	21-06-2016	IPR000014	PAS domain
NODE_135_length_3733_cov_1.7205_ID_269_7	1240e74f20babc6ce163090a4732e2ab	404	SUPERFAMILY	SSF55785		137	257	1.31E-13	T	21-06-2016	IPR000014	PAS domain
NODE_135_length_3733_cov_1.7205_ID_269_7	1240e74f20babc6ce163090a4732e2ab	404	CDD	cd00130	PAS	34	137	7.18778E-18	T	21-06-2016
NODE_135_length_3733_cov_1.7205_ID_269_7	1240e74f20babc6ce163090a4732e2ab	404	ProSiteProfiles	PS50113	PAC domain profile.	216	268	9.817	T	21-06-2016	IPR000700	PAS-associated, C-terminal	Reactome: R-HSA-1296072
NODE_135_length_3733_cov_1.7205_ID_269_7	1240e74f20babc6ce163090a4732e2ab	404	SMART	SM00086		217	259	2.1	T	21-06-2016	IPR001610	PAC motif
NODE_135_length_3733_cov_1.7205_ID_269_7	1240e74f20babc6ce163090a4732e2ab	404	SMART	SM00086		98	140	0.52	T	21-06-2016	IPR001610	PAC motif
NODE_135_length_3733_cov_1.7205_ID_269_7	1240e74f20babc6ce163090a4732e2ab	404	PANTHER	PTHR24423		21	287	1.3E-48	T	21-06-2016
NODE_135_length_3733_cov_1.7205_ID_269_7	1240e74f20babc6ce163090a4732e2ab	404	SUPERFAMILY	SSF55785		255	321	2.65E-7	T	21-06-2016	IPR000014	PAS domain
NODE_135_length_3733_cov_1.7205_ID_269_7	1240e74f20babc6ce163090a4732e2ab	404	ProSiteProfiles	PS50112	PAS repeat profile.	23	93	16.252	T	21-06-2016	IPR000014	PAS domain
NODE_135_length_3733_cov_1.7205_ID_269_7	1240e74f20babc6ce163090a4732e2ab	404	ProSiteProfiles	PS50113	PAC domain profile.	97	149	12.182	T	21-06-2016	IPR000700	PAS-associated, C-terminal	Reactome: R-HSA-1296072
NODE_135_length_3733_cov_1.7205_ID_269_7	1240e74f20babc6ce163090a4732e2ab	404	Gene3D	G3DSA:3.30.450.20		25	148	1.0E-26	T	21-06-2016
NODE_135_length_3733_cov_1.7205_ID_269_7	1240e74f20babc6ce163090a4732e2ab	404	Pfam	PF08448	PAS fold	155	259	1.4E-7	T	21-06-2016	IPR013656	PAS fold-4
NODE_135_length_3733_cov_1.7205_ID_269_7	1240e74f20babc6ce163090a4732e2ab	404	Gene3D	G3DSA:3.30.450.20		152	268	1.8E-15	T	21-06-2016
NODE_135_length_3733_cov_1.7205_ID_269_7	1240e74f20babc6ce163090a4732e2ab	404	CDD	cd00130	PAS	157	256	1.15594E-6	T	21-06-2016
NODE_135_length_3733_cov_1.7205_ID_269_7	1240e74f20babc6ce163090a4732e2ab	404	Pfam	PF00989	PAS fold	25	137	7.7E-14	T	21-06-2016	IPR013767	PAS fold
NODE_135_length_3733_cov_1.7205_ID_269_7	1240e74f20babc6ce163090a4732e2ab	404	SMART	SM00091		271	337	7.3	T	21-06-2016	IPR000014	PAS domain
NODE_135_length_3733_cov_1.7205_ID_269_7	1240e74f20babc6ce163090a4732e2ab	404	SMART	SM00091		25	91	1.8E-15	T	21-06-2016	IPR000014	PAS domain
NODE_135_length_3733_cov_1.7205_ID_269_7	1240e74f20babc6ce163090a4732e2ab	404	SMART	SM00091		148	212	0.11	T	21-06-2016	IPR000014	PAS domain
NODE_96_length_4257_cov_2.42575_ID_191_16	a7d9ab4c7919c8d9ff220b83f1069735	358	Coils	Coil		221	241	-	T	21-06-2016
NODE_96_length_4257_cov_2.42575_ID_191_16	a7d9ab4c7919c8d9ff220b83f1069735	358	PANTHER	PTHR30195		7	321	1.4E-57	T	21-06-2016
NODE_96_length_4257_cov_2.42575_ID_191_16	a7d9ab4c7919c8d9ff220b83f1069735	358	PANTHER	PTHR30195:SF15		7	321	1.4E-57	T	21-06-2016
NODE_96_length_4257_cov_2.42575_ID_191_16	a7d9ab4c7919c8d9ff220b83f1069735	358	Pfam	PF11867	Domain of unknown function (DUF3387)	27	353	2.3E-135	T	21-06-2016	IPR021810	Protein of unknown function DUF3387
NODE_172_length_3407_cov_2.50865_ID_343_10	d0b356a262420c31c2bbd3363d6a2cd8	213	SUPERFAMILY	SSF81452		15	212	9.16E-58	T	21-06-2016	IPR000298	Cytochrome c oxidase subunit III domain	Reactome: R-HSA-5628897|Reactome: R-HSA-611105
NODE_172_length_3407_cov_2.50865_ID_343_10	d0b356a262420c31c2bbd3363d6a2cd8	213	CDD	cd00386	Heme_Cu_Oxidase_III_like	26	213	1.4192E-54	T	21-06-2016
NODE_172_length_3407_cov_2.50865_ID_343_10	d0b356a262420c31c2bbd3363d6a2cd8	213	ProSiteProfiles	PS50253	Heme-copper oxidase subunit III family profile.	9	213	25.158	T	21-06-2016	IPR000298	Cytochrome c oxidase subunit III domain	Reactome: R-HSA-5628897|Reactome: R-HSA-611105
NODE_172_length_3407_cov_2.50865_ID_343_10	d0b356a262420c31c2bbd3363d6a2cd8	213	PANTHER	PTHR11403		18	213	8.1E-63	T	21-06-2016	IPR024791	Cytochrome c oxidase subunit III	Reactome: R-HSA-5628897|Reactome: R-HSA-611105
NODE_172_length_3407_cov_2.50865_ID_343_10	d0b356a262420c31c2bbd3363d6a2cd8	213	Gene3D	G3DSA:1.20.120.80		33	213	2.2E-57	T	21-06-2016	IPR013833	Cytochrome c oxidase, subunit III, 4-helical bundle	Reactome: R-HSA-5628897|Reactome: R-HSA-611105
NODE_172_length_3407_cov_2.50865_ID_343_10	d0b356a262420c31c2bbd3363d6a2cd8	213	Pfam	PF00510	Cytochrome c oxidase subunit III	20	212	1.3E-27	T	21-06-2016	IPR000298	Cytochrome c oxidase subunit III domain	Reactome: R-HSA-5628897|Reactome: R-HSA-611105
NODE_8_length_8243_cov_6.46568_ID_15_34	2fa60369d73c0708c9269943f465e8ca	253	CDD	cd03801	GT1_YqgM_like	1	248	3.56056E-63	T	21-06-2016
NODE_8_length_8243_cov_6.46568_ID_15_34	2fa60369d73c0708c9269943f465e8ca	253	SUPERFAMILY	SSF53756		12	252	1.41E-64	T	21-06-2016
NODE_8_length_8243_cov_6.46568_ID_15_34	2fa60369d73c0708c9269943f465e8ca	253	Pfam	PF00534	Glycosyl transferases group 1	69	228	4.7E-36	T	21-06-2016	IPR001296	Glycosyl transferase, family 1
NODE_8_length_8243_cov_6.46568_ID_15_34	2fa60369d73c0708c9269943f465e8ca	253	PANTHER	PTHR12526		9	253	2.2E-57	T	21-06-2016
NODE_8_length_8243_cov_6.46568_ID_15_34	2fa60369d73c0708c9269943f465e8ca	253	Gene3D	G3DSA:3.40.50.2000		45	219	3.7E-38	T	21-06-2016
NODE_4_length_9617_cov_3.0457_ID_7_14	17d289440e83c4c50df613cd717d2ff4	161	PANTHER	PTHR36507:SF1		64	133	4.9E-12	T	21-06-2016
NODE_4_length_9617_cov_3.0457_ID_7_14	17d289440e83c4c50df613cd717d2ff4	161	Pfam	PF13473	Cupredoxin-like domain	34	131	4.2E-11	T	21-06-2016	IPR028096	EfeO-type cupredoxin-like domain
NODE_4_length_9617_cov_3.0457_ID_7_14	17d289440e83c4c50df613cd717d2ff4	161	Gene3D	G3DSA:2.60.40.420		36	132	6.4E-14	T	21-06-2016	IPR008972	Cupredoxin
NODE_4_length_9617_cov_3.0457_ID_7_14	17d289440e83c4c50df613cd717d2ff4	161	PANTHER	PTHR36507		64	133	4.9E-12	T	21-06-2016
NODE_4_length_9617_cov_3.0457_ID_7_14	17d289440e83c4c50df613cd717d2ff4	161	SUPERFAMILY	SSF49503		37	131	2.21E-14	T	21-06-2016	IPR008972	Cupredoxin
NODE_159_length_3534_cov_2.40299_ID_317_2	a68a1926da461c8c534c53fa91ebbce5	129	PANTHER	PTHR11098		11	128	7.0E-43	T	21-06-2016	IPR007229	Nicotinate phosphoribosyltransferase family	KEGG: 00760+6.3.4.21|MetaCyc: PWY-5381|Reactome: R-HSA-197264
NODE_159_length_3534_cov_2.40299_ID_317_2	a68a1926da461c8c534c53fa91ebbce5	129	SUPERFAMILY	SSF54675		9	124	1.37E-41	T	21-06-2016
NODE_159_length_3534_cov_2.40299_ID_317_2	a68a1926da461c8c534c53fa91ebbce5	129	Gene3D	G3DSA:3.20.140.10		13	128	3.6E-33	T	21-06-2016
NODE_159_length_3534_cov_2.40299_ID_317_2	a68a1926da461c8c534c53fa91ebbce5	129	PANTHER	PTHR11098:SF1		11	128	7.0E-43	T	21-06-2016
NODE_34_length_5719_cov_2.66578_ID_67_4	ea3290912a0573b697267cda979fbafb	274	Gene3D	G3DSA:3.90.1390.10		220	273	8.3E-16	T	21-06-2016
NODE_34_length_5719_cov_2.66578_ID_67_4	ea3290912a0573b697267cda979fbafb	274	Gene3D	G3DSA:3.90.1390.10		118	156	8.3E-16	T	21-06-2016
NODE_34_length_5719_cov_2.66578_ID_67_4	ea3290912a0573b697267cda979fbafb	274	Gene3D	G3DSA:3.20.70.20		8	117	2.4E-23	T	21-06-2016
NODE_34_length_5719_cov_2.66578_ID_67_4	ea3290912a0573b697267cda979fbafb	274	Gene3D	G3DSA:3.20.70.20		178	219	2.4E-23	T	21-06-2016
NODE_34_length_5719_cov_2.66578_ID_67_4	ea3290912a0573b697267cda979fbafb	274	SUPERFAMILY	SSF51998		15	244	3.05E-36	T	21-06-2016
NODE_161_length_3484_cov_2.15223_ID_321_1	7c9b6f9afa50177420c3698f5651f694	186	SUPERFAMILY	SSF55781		23	133	4.36E-18	T	21-06-2016	IPR029016	GAF domain-like
NODE_161_length_3484_cov_2.15223_ID_321_1	7c9b6f9afa50177420c3698f5651f694	186	Gene3D	G3DSA:3.30.450.40		23	136	1.2E-16	T	21-06-2016	IPR029016	GAF domain-like
NODE_161_length_3484_cov_2.15223_ID_321_1	7c9b6f9afa50177420c3698f5651f694	186	Pfam	PF01590	GAF domain	27	122	1.3E-10	T	21-06-2016	IPR003018	GAF domain
NODE_161_length_3484_cov_2.15223_ID_321_1	7c9b6f9afa50177420c3698f5651f694	186	SMART	SM00065		2	132	5.4E-5	T	21-06-2016	IPR003018	GAF domain
NODE_40_length_5579_cov_1.99167_ID_79_2	9853a2426cb400d23d3e828de24aabd1	265	SUPERFAMILY	SSF46785		13	101	4.59E-8	T	21-06-2016	IPR011991	Winged helix-turn-helix DNA-binding domain
NODE_40_length_5579_cov_1.99167_ID_79_2	9853a2426cb400d23d3e828de24aabd1	265	Gene3D	G3DSA:1.10.10.10		9	93	5.2E-10	T	21-06-2016	IPR011991	Winged helix-turn-helix DNA-binding domain
NODE_40_length_5579_cov_1.99167_ID_79_2	9853a2426cb400d23d3e828de24aabd1	265	CDD	cd00115	LMWPc	121	248	1.07753E-25	T	21-06-2016
NODE_40_length_5579_cov_1.99167_ID_79_2	9853a2426cb400d23d3e828de24aabd1	265	SMART	SM00226		121	253	2.1E-32	T	21-06-2016	IPR023485	Phosphotyrosine protein phosphatase I superfamily
NODE_40_length_5579_cov_1.99167_ID_79_2	9853a2426cb400d23d3e828de24aabd1	265	PANTHER	PTHR11717:SF18		112	262	8.9E-39	T	21-06-2016
NODE_40_length_5579_cov_1.99167_ID_79_2	9853a2426cb400d23d3e828de24aabd1	265	SMART	SM00418		17	98	0.0023	T	21-06-2016	IPR001845	HTH ArsR-type DNA-binding domain
NODE_40_length_5579_cov_1.99167_ID_79_2	9853a2426cb400d23d3e828de24aabd1	265	SUPERFAMILY	SSF52788		120	250	7.33E-40	T	21-06-2016	IPR023485	Phosphotyrosine protein phosphatase I superfamily
NODE_40_length_5579_cov_1.99167_ID_79_2	9853a2426cb400d23d3e828de24aabd1	265	PANTHER	PTHR11717		112	262	8.9E-39	T	21-06-2016
NODE_40_length_5579_cov_1.99167_ID_79_2	9853a2426cb400d23d3e828de24aabd1	265	Pfam	PF01451	Low molecular weight phosphotyrosine protein phosphatase	123	246	4.2E-18	T	21-06-2016	IPR023485	Phosphotyrosine protein phosphatase I superfamily
NODE_40_length_5579_cov_1.99167_ID_79_2	9853a2426cb400d23d3e828de24aabd1	265	Gene3D	G3DSA:3.40.50.270		120	250	2.0E-42	T	21-06-2016
NODE_104_length_4093_cov_2.5416_ID_207_3	66951c5a71e1b7116a48068370034950	207	ProSitePatterns	PS00632	Ribosomal protein S4 signature.	93	117	-	T	21-06-2016	IPR018079	Ribosomal protein S4, conserved site	Reactome: R-HSA-156827|Reactome: R-HSA-156902|Reactome: R-HSA-1799339|Reactome: R-HSA-192823|Reactome: R-HSA-2408557|Reactome: R-HSA-6790901|Reactome: R-HSA-6791226|Reactome: R-HSA-72649|Reactome: R-HSA-72689|Reactome: R-HSA-72695|Reactome: R-HSA-72702|Reactome: R-HSA-72706|Reactome: R-HSA-72764|Reactome: R-HSA-975956|Reactome: R-HSA-975957
NODE_104_length_4093_cov_2.5416_ID_207_3	66951c5a71e1b7116a48068370034950	207	ProSiteProfiles	PS50889	S4 RNA-binding domain profile.	95	158	16.152	T	21-06-2016	IPR002942	RNA-binding S4 domain
NODE_104_length_4093_cov_2.5416_ID_207_3	66951c5a71e1b7116a48068370034950	207	CDD	cd00165	S4	95	151	6.81243E-19	T	21-06-2016
NODE_104_length_4093_cov_2.5416_ID_207_3	66951c5a71e1b7116a48068370034950	207	SMART	SM00363		95	157	1.2E-18	T	21-06-2016	IPR002942	RNA-binding S4 domain
NODE_104_length_4093_cov_2.5416_ID_207_3	66951c5a71e1b7116a48068370034950	207	SMART	SM01390		4	94	4.9E-38	T	21-06-2016	IPR001912	Ribosomal protein S4/S9, N-terminal	Reactome: R-HSA-6790901|Reactome: R-HSA-6791226
NODE_104_length_4093_cov_2.5416_ID_207_3	66951c5a71e1b7116a48068370034950	207	Gene3D	G3DSA:3.10.290.10		99	199	1.0E-30	T	21-06-2016	IPR002942	RNA-binding S4 domain
NODE_104_length_4093_cov_2.5416_ID_207_3	66951c5a71e1b7116a48068370034950	207	TIGRFAM	TIGR01017	rpsD_bact: ribosomal protein uS4	4	207	1.1E-74	T	21-06-2016	IPR005709	Ribosomal protein S4, bacterial-type
NODE_104_length_4093_cov_2.5416_ID_207_3	66951c5a71e1b7116a48068370034950	207	SUPERFAMILY	SSF55174		4	207	2.88E-61	T	21-06-2016
NODE_104_length_4093_cov_2.5416_ID_207_3	66951c5a71e1b7116a48068370034950	207	PANTHER	PTHR11831		2	207	4.7E-76	T	21-06-2016	IPR022801	Ribosomal protein S4/S9	Reactome: R-HSA-6790901|Reactome: R-HSA-6791226
NODE_104_length_4093_cov_2.5416_ID_207_3	66951c5a71e1b7116a48068370034950	207	Hamap	MF_01306_B	30S ribosomal protein S4 [rpsD].	2	207	35.575	T	21-06-2016	IPR005709	Ribosomal protein S4, bacterial-type
NODE_104_length_4093_cov_2.5416_ID_207_3	66951c5a71e1b7116a48068370034950	207	Pfam	PF00163	Ribosomal protein S4/S9 N-terminal domain	4	94	1.2E-23	T	21-06-2016	IPR001912	Ribosomal protein S4/S9, N-terminal	Reactome: R-HSA-6790901|Reactome: R-HSA-6791226
NODE_104_length_4093_cov_2.5416_ID_207_3	66951c5a71e1b7116a48068370034950	207	Gene3D	G3DSA:1.10.1050.10		2	98	8.3E-36	T	21-06-2016	IPR001912	Ribosomal protein S4/S9, N-terminal	Reactome: R-HSA-6790901|Reactome: R-HSA-6791226
NODE_104_length_4093_cov_2.5416_ID_207_3	66951c5a71e1b7116a48068370034950	207	Pfam	PF01479	S4 domain	95	142	1.1E-20	T	21-06-2016	IPR002942	RNA-binding S4 domain
NODE_104_length_4093_cov_2.5416_ID_207_3	66951c5a71e1b7116a48068370034950	207	PANTHER	PTHR11831:SF4		2	207	4.7E-76	T	21-06-2016
NODE_8_length_8243_cov_6.46568_ID_15_29	c42d20e1ef86ce3daf5fefd3b1dc3fd6	352	Pfam	PF00535	Glycosyl transferase family 2	41	201	9.7E-34	T	21-06-2016	IPR001173	Glycosyltransferase 2-like	Reactome: R-HSA-913709
NODE_8_length_8243_cov_6.46568_ID_15_29	c42d20e1ef86ce3daf5fefd3b1dc3fd6	352	Gene3D	G3DSA:3.90.550.10		38	208	7.3E-28	T	21-06-2016	IPR029044	Nucleotide-diphospho-sugar transferases
NODE_8_length_8243_cov_6.46568_ID_15_29	c42d20e1ef86ce3daf5fefd3b1dc3fd6	352	PANTHER	PTHR10859:SF49		22	349	4.8E-134	T	21-06-2016
NODE_8_length_8243_cov_6.46568_ID_15_29	c42d20e1ef86ce3daf5fefd3b1dc3fd6	352	PANTHER	PTHR10859		22	349	4.8E-134	T	21-06-2016
NODE_8_length_8243_cov_6.46568_ID_15_29	c42d20e1ef86ce3daf5fefd3b1dc3fd6	352	SUPERFAMILY	SSF53448		29	291	1.13E-48	T	21-06-2016	IPR029044	Nucleotide-diphospho-sugar transferases
NODE_8_length_8243_cov_6.46568_ID_15_29	c42d20e1ef86ce3daf5fefd3b1dc3fd6	352	CDD	cd04187	DPM1_like_bac	42	222	4.1541E-83	T	21-06-2016
NODE_6_length_8837_cov_3.23582_ID_11_3	2b05b92a7aaeb2f5cba396162e500c1c	156	Gene3D	G3DSA:3.40.30.10		80	148	1.4E-25	T	21-06-2016	IPR012336	Thioredoxin-like fold
NODE_6_length_8837_cov_3.23582_ID_11_3	2b05b92a7aaeb2f5cba396162e500c1c	156	SUPERFAMILY	SSF52833		81	148	4.28E-20	T	21-06-2016	IPR012336	Thioredoxin-like fold
NODE_6_length_8837_cov_3.23582_ID_11_3	2b05b92a7aaeb2f5cba396162e500c1c	156	PANTHER	PTHR11592		81	149	1.9E-32	T	21-06-2016	IPR000889	Glutathione peroxidase	Reactome: R-HSA-3299685
NODE_6_length_8837_cov_3.23582_ID_11_3	2b05b92a7aaeb2f5cba396162e500c1c	156	ProSiteProfiles	PS51355	Glutathione peroxidase profile.	81	153	27.987	T	21-06-2016	IPR000889	Glutathione peroxidase	Reactome: R-HSA-3299685
NODE_162_length_3478_cov_2.47327_ID_323_3	a92df2a2ae16a89d3503e87cdd77f43d	289	ProSitePatterns	PS00059	Zinc-containing alcohol dehydrogenases signature.	58	72	-	T	21-06-2016	IPR002328	Alcohol dehydrogenase, zinc-type, conserved site	Reactome: R-HSA-71384
NODE_162_length_3478_cov_2.47327_ID_323_3	a92df2a2ae16a89d3503e87cdd77f43d	289	SUPERFAMILY	SSF50129		18	169	3.96E-46	T	21-06-2016	IPR011032	GroES-like
NODE_162_length_3478_cov_2.47327_ID_323_3	a92df2a2ae16a89d3503e87cdd77f43d	289	PANTHER	PTHR11695		9	282	9.7E-94	T	21-06-2016	IPR002085	Alcohol dehydrogenase superfamily, zinc-type
NODE_162_length_3478_cov_2.47327_ID_323_3	a92df2a2ae16a89d3503e87cdd77f43d	289	Gene3D	G3DSA:3.40.50.720		176	280	3.7E-31	T	21-06-2016	IPR016040	NAD(P)-binding domain
NODE_162_length_3478_cov_2.47327_ID_323_3	a92df2a2ae16a89d3503e87cdd77f43d	289	Pfam	PF08240	Alcohol dehydrogenase GroES-like domain	21	128	7.6E-33	T	21-06-2016	IPR013154	Alcohol dehydrogenase, N-terminal
NODE_162_length_3478_cov_2.47327_ID_323_3	a92df2a2ae16a89d3503e87cdd77f43d	289	Pfam	PF00107	Zinc-binding dehydrogenase	171	280	2.2E-25	T	21-06-2016	IPR013149	Alcohol dehydrogenase, C-terminal
NODE_162_length_3478_cov_2.47327_ID_323_3	a92df2a2ae16a89d3503e87cdd77f43d	289	SUPERFAMILY	SSF51735		138	283	3.94E-32	T	21-06-2016	IPR016040	NAD(P)-binding domain
NODE_162_length_3478_cov_2.47327_ID_323_3	a92df2a2ae16a89d3503e87cdd77f43d	289	Gene3D	G3DSA:3.90.180.10		18	175	4.2E-48	T	21-06-2016	IPR011032	GroES-like
NODE_162_length_3478_cov_2.47327_ID_323_3	a92df2a2ae16a89d3503e87cdd77f43d	289	PANTHER	PTHR11695:SF285		9	282	9.7E-94	T	21-06-2016
NODE_30_length_5862_cov_3.65008_ID_59_9	d4067da89bf56293f5dc80ff0fba8367	517	Hamap	MF_02120	Diaminopimelate decarboxylase [lysA].	106	516	38.664	T	21-06-2016	IPR002986	Diaminopimelate decarboxylase, LysA	KEGG: 00300+4.1.1.20|MetaCyc: PWY-2941|MetaCyc: PWY-2942|MetaCyc: PWY-5097
NODE_30_length_5862_cov_3.65008_ID_59_9	d4067da89bf56293f5dc80ff0fba8367	517	Gene3D	G3DSA:2.40.37.10		373	516	1.8E-44	T	21-06-2016	IPR009006	Alanine racemase/group IV decarboxylase, C-terminal
NODE_30_length_5862_cov_3.65008_ID_59_9	d4067da89bf56293f5dc80ff0fba8367	517	ProSitePatterns	PS00879	Orn/DAP/Arg decarboxylases family 2 signature 2.	323	336	-	T	21-06-2016	IPR022657	Orn/DAP/Arg decarboxylase 2, conserved site
NODE_30_length_5862_cov_3.65008_ID_59_9	d4067da89bf56293f5dc80ff0fba8367	517	SUPERFAMILY	SSF51419		117	385	7.85E-71	T	21-06-2016	IPR029066	PLP-binding barrel
NODE_30_length_5862_cov_3.65008_ID_59_9	d4067da89bf56293f5dc80ff0fba8367	517	SUPERFAMILY	SSF50621		363	516	1.28E-48	T	21-06-2016	IPR009006	Alanine racemase/group IV decarboxylase, C-terminal
NODE_30_length_5862_cov_3.65008_ID_59_9	d4067da89bf56293f5dc80ff0fba8367	517	PRINTS	PR01181	Diaminopimelate decarboxylase signature	483	505	2.4E-28	T	21-06-2016	IPR002986	Diaminopimelate decarboxylase, LysA	KEGG: 00300+4.1.1.20|MetaCyc: PWY-2941|MetaCyc: PWY-2942|MetaCyc: PWY-5097
NODE_30_length_5862_cov_3.65008_ID_59_9	d4067da89bf56293f5dc80ff0fba8367	517	PRINTS	PR01181	Diaminopimelate decarboxylase signature	258	267	2.4E-28	T	21-06-2016	IPR002986	Diaminopimelate decarboxylase, LysA	KEGG: 00300+4.1.1.20|MetaCyc: PWY-2941|MetaCyc: PWY-2942|MetaCyc: PWY-5097
NODE_30_length_5862_cov_3.65008_ID_59_9	d4067da89bf56293f5dc80ff0fba8367	517	PRINTS	PR01181	Diaminopimelate decarboxylase signature	169	186	2.4E-28	T	21-06-2016	IPR002986	Diaminopimelate decarboxylase, LysA	KEGG: 00300+4.1.1.20|MetaCyc: PWY-2941|MetaCyc: PWY-2942|MetaCyc: PWY-5097
NODE_30_length_5862_cov_3.65008_ID_59_9	d4067da89bf56293f5dc80ff0fba8367	517	PRINTS	PR01181	Diaminopimelate decarboxylase signature	401	419	2.4E-28	T	21-06-2016	IPR002986	Diaminopimelate decarboxylase, LysA	KEGG: 00300+4.1.1.20|MetaCyc: PWY-2941|MetaCyc: PWY-2942|MetaCyc: PWY-5097
NODE_30_length_5862_cov_3.65008_ID_59_9	d4067da89bf56293f5dc80ff0fba8367	517	CDD	cd06828	PLPDE_III_DapDC	116	494	7.8959E-170	T	21-06-2016
NODE_30_length_5862_cov_3.65008_ID_59_9	d4067da89bf56293f5dc80ff0fba8367	517	Gene3D	G3DSA:3.20.20.10		127	372	1.2E-77	T	21-06-2016	IPR029066	PLP-binding barrel
NODE_30_length_5862_cov_3.65008_ID_59_9	d4067da89bf56293f5dc80ff0fba8367	517	Pfam	PF02784	Pyridoxal-dependent decarboxylase, pyridoxal binding domain	138	383	1.7E-51	T	21-06-2016	IPR022644	Orn/DAP/Arg decarboxylase 2, N-terminal
NODE_30_length_5862_cov_3.65008_ID_59_9	d4067da89bf56293f5dc80ff0fba8367	517	TIGRFAM	TIGR01048	lysA: diaminopimelate decarboxylase	97	516	8.0E-134	T	21-06-2016	IPR002986	Diaminopimelate decarboxylase, LysA	KEGG: 00300+4.1.1.20|MetaCyc: PWY-2941|MetaCyc: PWY-2942|MetaCyc: PWY-5097
NODE_30_length_5862_cov_3.65008_ID_59_9	d4067da89bf56293f5dc80ff0fba8367	517	PANTHER	PTHR11482		90	513	4.8E-151	T	21-06-2016
NODE_30_length_5862_cov_3.65008_ID_59_9	d4067da89bf56293f5dc80ff0fba8367	517	PANTHER	PTHR11482:SF5		90	513	4.8E-151	T	21-06-2016
NODE_30_length_5862_cov_3.65008_ID_59_9	d4067da89bf56293f5dc80ff0fba8367	517	Pfam	PF00278	Pyridoxal-dependent decarboxylase, C-terminal sheet domain	398	493	2.6E-14	T	21-06-2016	IPR022643	Orn/DAP/Arg decarboxylase 2, C-terminal
NODE_30_length_5862_cov_3.65008_ID_59_9	d4067da89bf56293f5dc80ff0fba8367	517	PRINTS	PR01179	Ornithine/diaminopimelate/arginine (ODA) decarboxylase family signature	151	169	4.9E-19	T	21-06-2016	IPR000183	Ornithine/DAP/Arg decarboxylase
NODE_30_length_5862_cov_3.65008_ID_59_9	d4067da89bf56293f5dc80ff0fba8367	517	PRINTS	PR01179	Ornithine/diaminopimelate/arginine (ODA) decarboxylase family signature	284	297	4.9E-19	T	21-06-2016	IPR000183	Ornithine/DAP/Arg decarboxylase
NODE_30_length_5862_cov_3.65008_ID_59_9	d4067da89bf56293f5dc80ff0fba8367	517	PRINTS	PR01179	Ornithine/diaminopimelate/arginine (ODA) decarboxylase family signature	373	392	4.9E-19	T	21-06-2016	IPR000183	Ornithine/DAP/Arg decarboxylase
NODE_30_length_5862_cov_3.65008_ID_59_9	d4067da89bf56293f5dc80ff0fba8367	517	PRINTS	PR01179	Ornithine/diaminopimelate/arginine (ODA) decarboxylase family signature	171	183	4.9E-19	T	21-06-2016	IPR000183	Ornithine/DAP/Arg decarboxylase
NODE_30_length_5862_cov_3.65008_ID_59_9	d4067da89bf56293f5dc80ff0fba8367	517	PRINTS	PR01179	Ornithine/diaminopimelate/arginine (ODA) decarboxylase family signature	473	486	4.9E-19	T	21-06-2016	IPR000183	Ornithine/DAP/Arg decarboxylase
NODE_30_length_5862_cov_3.65008_ID_59_9	d4067da89bf56293f5dc80ff0fba8367	517	ProSitePatterns	PS00878	Orn/DAP/Arg decarboxylases family 2 pyridoxal-P attachment site.	151	169	-	T	21-06-2016	IPR022653	Orn/DAP/Arg decarboxylase 2, pyridoxal-phosphate binding site
NODE_166_length_3455_cov_2.20676_ID_331_7	5bedcaab923e5d7fb2e55cacaa62de4a	182	PANTHER	PTHR30061		65	151	3.8E-14	T	21-06-2016
NODE_166_length_3455_cov_2.20676_ID_331_7	5bedcaab923e5d7fb2e55cacaa62de4a	182	SUPERFAMILY	SSF53850		67	180	1.59E-14	T	21-06-2016
NODE_166_length_3455_cov_2.20676_ID_331_7	5bedcaab923e5d7fb2e55cacaa62de4a	182	Pfam	PF01547	Bacterial extracellular solute-binding protein	80	168	1.4E-7	T	21-06-2016	IPR006059	Solute-binding family 1
NODE_166_length_3455_cov_2.20676_ID_331_7	5bedcaab923e5d7fb2e55cacaa62de4a	182	Gene3D	G3DSA:3.40.190.10		62	150	3.8E-16	T	21-06-2016
NODE_2_length_11196_cov_5.60892_ID_3_12	d8f410c9190f81ad3c3e561bf40bf9fd	134	Gene3D	G3DSA:3.40.50.10320		2	132	1.4E-19	T	21-06-2016	IPR024078	Putative deacetylase LmbE-like domain	Reactome: R-HSA-162710
NODE_2_length_11196_cov_5.60892_ID_3_12	d8f410c9190f81ad3c3e561bf40bf9fd	134	SUPERFAMILY	SSF102588		3	131	2.09E-17	T	21-06-2016	IPR024078	Putative deacetylase LmbE-like domain	Reactome: R-HSA-162710
NODE_166_length_3455_cov_2.20676_ID_331_3	615d941f43cadd5a08c4b43a7a0b691b	461	SUPERFAMILY	SSF53822		31	299	9.62E-62	T	21-06-2016	IPR028082	Periplasmic binding protein-like I
NODE_166_length_3455_cov_2.20676_ID_331_3	615d941f43cadd5a08c4b43a7a0b691b	461	PANTHER	PTHR33745:SF1		314	457	4.9E-55	T	21-06-2016
NODE_166_length_3455_cov_2.20676_ID_331_3	615d941f43cadd5a08c4b43a7a0b691b	461	SUPERFAMILY	SSF52091		344	454	3.14E-19	T	21-06-2016	IPR002645	STAS domain
NODE_166_length_3455_cov_2.20676_ID_331_3	615d941f43cadd5a08c4b43a7a0b691b	461	Pfam	PF01740	STAS domain	351	437	4.7E-11	T	21-06-2016	IPR002645	STAS domain
NODE_166_length_3455_cov_2.20676_ID_331_3	615d941f43cadd5a08c4b43a7a0b691b	461	ProSiteProfiles	PS50801	STAS domain profile.	343	454	18.763	T	21-06-2016	IPR002645	STAS domain
NODE_166_length_3455_cov_2.20676_ID_331_3	615d941f43cadd5a08c4b43a7a0b691b	461	PANTHER	PTHR33745		314	457	4.9E-55	T	21-06-2016
NODE_166_length_3455_cov_2.20676_ID_331_3	615d941f43cadd5a08c4b43a7a0b691b	461	Gene3D	G3DSA:3.40.50.2300		31	151	2.5E-14	T	21-06-2016
NODE_166_length_3455_cov_2.20676_ID_331_3	615d941f43cadd5a08c4b43a7a0b691b	461	Pfam	PF13407	Periplasmic binding protein domain	36	281	2.3E-40	T	21-06-2016	IPR025997	Periplasmic binding protein
NODE_166_length_3455_cov_2.20676_ID_331_3	615d941f43cadd5a08c4b43a7a0b691b	461	Gene3D	G3DSA:3.30.750.24		349	454	7.4E-16	T	21-06-2016	IPR002645	STAS domain
NODE_166_length_3455_cov_2.20676_ID_331_3	615d941f43cadd5a08c4b43a7a0b691b	461	Coils	Coil		317	337	-	T	21-06-2016
NODE_166_length_3455_cov_2.20676_ID_331_3	615d941f43cadd5a08c4b43a7a0b691b	461	CDD	cd07041	STAS_RsbR_RsbS_like	343	451	3.38717E-40	T	21-06-2016
NODE_166_length_3455_cov_2.20676_ID_331_3	615d941f43cadd5a08c4b43a7a0b691b	461	Gene3D	G3DSA:3.40.50.2300		152	301	1.7E-47	T	21-06-2016
NODE_34_length_5719_cov_2.66578_ID_67_5	e74fb0ec2280182a26c3ec27deebbd7f	212	CDD	cd07557	trimeric_dUTPase	110	191	8.98526E-20	T	21-06-2016	IPR033704	dUTPase, trimeric
NODE_34_length_5719_cov_2.66578_ID_67_5	e74fb0ec2280182a26c3ec27deebbd7f	212	PANTHER	PTHR11241		110	198	1.2E-29	T	21-06-2016
NODE_34_length_5719_cov_2.66578_ID_67_5	e74fb0ec2280182a26c3ec27deebbd7f	212	PANTHER	PTHR11241		46	71	1.2E-29	T	21-06-2016
NODE_34_length_5719_cov_2.66578_ID_67_5	e74fb0ec2280182a26c3ec27deebbd7f	212	Pfam	PF00692	dUTPase	106	196	1.4E-8	T	21-06-2016	IPR008180	Deoxyuridine triphosphate nucleotidohydrolase/Deoxycytidine triphosphate deaminase
NODE_34_length_5719_cov_2.66578_ID_67_5	e74fb0ec2280182a26c3ec27deebbd7f	212	PANTHER	PTHR11241:SF1		110	198	1.2E-29	T	21-06-2016
NODE_34_length_5719_cov_2.66578_ID_67_5	e74fb0ec2280182a26c3ec27deebbd7f	212	PANTHER	PTHR11241:SF1		46	71	1.2E-29	T	21-06-2016
NODE_34_length_5719_cov_2.66578_ID_67_5	e74fb0ec2280182a26c3ec27deebbd7f	212	Gene3D	G3DSA:2.70.40.10		42	208	1.5E-28	T	21-06-2016	IPR029054	dUTPase-like
NODE_34_length_5719_cov_2.66578_ID_67_5	e74fb0ec2280182a26c3ec27deebbd7f	212	SUPERFAMILY	SSF51283		42	207	1.64E-26	T	21-06-2016	IPR029054	dUTPase-like
NODE_25_length_6390_cov_2.49424_ID_49_22	8ef211c936344702460d392b7727e689	388	SUPERFAMILY	SSF161098		160	377	2.49E-30	T	21-06-2016	IPR000515	ABC transporter type 1, transmembrane domain MetI-like
NODE_25_length_6390_cov_2.49424_ID_49_22	8ef211c936344702460d392b7727e689	388	TIGRFAM	TIGR00974	3a0107s02c: phosphate ABC transporter, permease protein PstA	160	383	2.7E-68	T	21-06-2016	IPR005672	Phosphate transport system permease protein PstA
NODE_25_length_6390_cov_2.49424_ID_49_22	8ef211c936344702460d392b7727e689	388	PANTHER	PTHR30425:SF0		159	387	1.0E-88	T	21-06-2016
NODE_25_length_6390_cov_2.49424_ID_49_22	8ef211c936344702460d392b7727e689	388	CDD	cd06261	TM_PBP2	169	326	1.36156E-18	T	21-06-2016	IPR000515	ABC transporter type 1, transmembrane domain MetI-like
NODE_25_length_6390_cov_2.49424_ID_49_22	8ef211c936344702460d392b7727e689	388	PANTHER	PTHR30425:SF0		18	113	1.0E-88	T	21-06-2016
NODE_25_length_6390_cov_2.49424_ID_49_22	8ef211c936344702460d392b7727e689	388	Gene3D	G3DSA:1.10.3720.10		81	106	6.4E-39	T	21-06-2016	IPR000515	ABC transporter type 1, transmembrane domain MetI-like
NODE_25_length_6390_cov_2.49424_ID_49_22	8ef211c936344702460d392b7727e689	388	Gene3D	G3DSA:1.10.3720.10		152	383	6.4E-39	T	21-06-2016	IPR000515	ABC transporter type 1, transmembrane domain MetI-like
NODE_25_length_6390_cov_2.49424_ID_49_22	8ef211c936344702460d392b7727e689	388	PANTHER	PTHR30425		159	387	1.0E-88	T	21-06-2016
NODE_25_length_6390_cov_2.49424_ID_49_22	8ef211c936344702460d392b7727e689	388	Pfam	PF00528	Binding-protein-dependent transport system inner membrane component	187	381	6.3E-19	T	21-06-2016	IPR000515	ABC transporter type 1, transmembrane domain MetI-like
NODE_25_length_6390_cov_2.49424_ID_49_22	8ef211c936344702460d392b7727e689	388	PANTHER	PTHR30425		18	113	1.0E-88	T	21-06-2016
NODE_25_length_6390_cov_2.49424_ID_49_22	8ef211c936344702460d392b7727e689	388	ProSiteProfiles	PS50928	ABC transporter integral membrane type-1 domain profile.	169	377	21.187	T	21-06-2016	IPR000515	ABC transporter type 1, transmembrane domain MetI-like
NODE_129_length_3831_cov_1.22378_ID_257_7	17955bdf43dffe2f1c911f74c3930c50	535	Pfam	PF13558	Putative exonuclease SbcCD, C subunit	435	493	5.6E-7	T	21-06-2016
NODE_129_length_3831_cov_1.22378_ID_257_7	17955bdf43dffe2f1c911f74c3930c50	535	Gene3D	G3DSA:3.40.50.300		442	516	2.6E-9	T	21-06-2016	IPR027417	P-loop containing nucleoside triphosphate hydrolase
NODE_129_length_3831_cov_1.22378_ID_257_7	17955bdf43dffe2f1c911f74c3930c50	535	Gene3D	G3DSA:3.40.50.300		390	403	2.6E-9	T	21-06-2016	IPR027417	P-loop containing nucleoside triphosphate hydrolase
NODE_129_length_3831_cov_1.22378_ID_257_7	17955bdf43dffe2f1c911f74c3930c50	535	Coils	Coil		148	192	-	T	21-06-2016
NODE_129_length_3831_cov_1.22378_ID_257_7	17955bdf43dffe2f1c911f74c3930c50	535	SUPERFAMILY	SSF75712		13	72	3.14E-9	T	21-06-2016
NODE_129_length_3831_cov_1.22378_ID_257_7	17955bdf43dffe2f1c911f74c3930c50	535	Coils	Coil		39	80	-	T	21-06-2016
NODE_129_length_3831_cov_1.22378_ID_257_7	17955bdf43dffe2f1c911f74c3930c50	535	Gene3D	G3DSA:1.10.287.510		11	78	5.9E-9	T	21-06-2016
NODE_129_length_3831_cov_1.22378_ID_257_7	17955bdf43dffe2f1c911f74c3930c50	535	Coils	Coil		257	301	-	T	21-06-2016
NODE_129_length_3831_cov_1.22378_ID_257_7	17955bdf43dffe2f1c911f74c3930c50	535	PANTHER	PTHR32114:SF2		35	535	4.2E-42	T	21-06-2016
NODE_129_length_3831_cov_1.22378_ID_257_7	17955bdf43dffe2f1c911f74c3930c50	535	PANTHER	PTHR32114		35	535	4.2E-42	T	21-06-2016	IPR027050	Nuclease SbcCD subunit C
NODE_129_length_3831_cov_1.22378_ID_257_7	17955bdf43dffe2f1c911f74c3930c50	535	Coils	Coil		343	363	-	T	21-06-2016
NODE_129_length_3831_cov_1.22378_ID_257_7	17955bdf43dffe2f1c911f74c3930c50	535	SUPERFAMILY	SSF52540		136	329	8.25E-12	T	21-06-2016	IPR027417	P-loop containing nucleoside triphosphate hydrolase
NODE_129_length_3831_cov_1.22378_ID_257_7	17955bdf43dffe2f1c911f74c3930c50	535	SUPERFAMILY	SSF52540		384	532	8.25E-12	T	21-06-2016	IPR027417	P-loop containing nucleoside triphosphate hydrolase
NODE_24_length_6489_cov_4.02425_ID_47_5	56bacaead35b584070ab0264aa1bea36	455	Pfam	PF01555	DNA methylase	50	99	1.5E-6	T	21-06-2016	IPR002941	DNA methylase N-4/N-6
NODE_24_length_6489_cov_4.02425_ID_47_5	56bacaead35b584070ab0264aa1bea36	455	SUPERFAMILY	SSF53335		34	110	1.19E-15	T	21-06-2016	IPR029063	S-adenosyl-L-methionine-dependent methyltransferase
NODE_24_length_6489_cov_4.02425_ID_47_5	56bacaead35b584070ab0264aa1bea36	455	SUPERFAMILY	SSF53335		375	430	1.19E-15	T	21-06-2016	IPR029063	S-adenosyl-L-methionine-dependent methyltransferase
NODE_24_length_6489_cov_4.02425_ID_47_5	56bacaead35b584070ab0264aa1bea36	455	SUPERFAMILY	SSF53335		252	285	1.19E-15	T	21-06-2016	IPR029063	S-adenosyl-L-methionine-dependent methyltransferase
NODE_24_length_6489_cov_4.02425_ID_47_5	56bacaead35b584070ab0264aa1bea36	455	ProSitePatterns	PS00093	N-4 cytosine-specific DNA methylases signature.	280	285	-	T	21-06-2016	IPR017985	DNA methylase, N-4 cytosine-specific, conserved site	KEGG: 00860+2.1.1.11|MetaCyc: PWY-5531|MetaCyc: PWY-7159
NODE_24_length_6489_cov_4.02425_ID_47_5	56bacaead35b584070ab0264aa1bea36	455	Gene3D	G3DSA:3.40.50.150		251	310	8.5E-12	T	21-06-2016	IPR029063	S-adenosyl-L-methionine-dependent methyltransferase
NODE_24_length_6489_cov_4.02425_ID_47_5	56bacaead35b584070ab0264aa1bea36	455	Gene3D	G3DSA:3.40.50.150		370	428	8.5E-12	T	21-06-2016	IPR029063	S-adenosyl-L-methionine-dependent methyltransferase
NODE_24_length_6489_cov_4.02425_ID_47_5	56bacaead35b584070ab0264aa1bea36	455	Gene3D	G3DSA:3.40.50.150		20	109	3.2E-10	T	21-06-2016	IPR029063	S-adenosyl-L-methionine-dependent methyltransferase
NODE_98_length_4197_cov_3.48889_ID_195_4	95b6dd59f6fe6c123418695299c8369d	323	SMART	SM00382		87	281	7.9E-19	T	21-06-2016	IPR003593	AAA+ ATPase domain
NODE_98_length_4197_cov_3.48889_ID_195_4	95b6dd59f6fe6c123418695299c8369d	323	ProSitePatterns	PS00211	ABC transporters family signature.	206	220	-	T	21-06-2016	IPR017871	ABC transporter, conserved site
NODE_98_length_4197_cov_3.48889_ID_195_4	95b6dd59f6fe6c123418695299c8369d	323	PANTHER	PTHR24221:SF157		55	314	2.0E-111	T	21-06-2016
NODE_98_length_4197_cov_3.48889_ID_195_4	95b6dd59f6fe6c123418695299c8369d	323	ProSiteProfiles	PS50893	ATP-binding cassette, ABC transporter-type domain profile.	61	304	23.67	T	21-06-2016	IPR003439	ABC transporter-like
NODE_98_length_4197_cov_3.48889_ID_195_4	95b6dd59f6fe6c123418695299c8369d	323	Pfam	PF00005	ABC transporter	78	234	1.0E-35	T	21-06-2016	IPR003439	ABC transporter-like
NODE_98_length_4197_cov_3.48889_ID_195_4	95b6dd59f6fe6c123418695299c8369d	323	PANTHER	PTHR24221		55	314	2.0E-111	T	21-06-2016
NODE_98_length_4197_cov_3.48889_ID_195_4	95b6dd59f6fe6c123418695299c8369d	323	Gene3D	G3DSA:3.40.50.300		62	299	2.6E-70	T	21-06-2016	IPR027417	P-loop containing nucleoside triphosphate hydrolase
NODE_98_length_4197_cov_3.48889_ID_195_4	95b6dd59f6fe6c123418695299c8369d	323	SUPERFAMILY	SSF52540		51	305	2.72E-76	T	21-06-2016	IPR027417	P-loop containing nucleoside triphosphate hydrolase
NODE_18_length_6977_cov_3.91433_ID_35_18	a75f8d31473c89d54c5cc18f745a6d5e	420	PANTHER	PTHR24220		8	234	4.8E-127	T	21-06-2016
NODE_18_length_6977_cov_3.91433_ID_35_18	a75f8d31473c89d54c5cc18f745a6d5e	420	PANTHER	PTHR24220		251	278	4.8E-127	T	21-06-2016
NODE_18_length_6977_cov_3.91433_ID_35_18	a75f8d31473c89d54c5cc18f745a6d5e	420	Pfam	PF09821	C-terminal AAA-associated domain	289	407	2.1E-45	T	21-06-2016	IPR018632	C-terminal AAA-associated domain
NODE_18_length_6977_cov_3.91433_ID_35_18	a75f8d31473c89d54c5cc18f745a6d5e	420	SUPERFAMILY	SSF52540		12	234	1.33E-66	T	21-06-2016	IPR027417	P-loop containing nucleoside triphosphate hydrolase
NODE_18_length_6977_cov_3.91433_ID_35_18	a75f8d31473c89d54c5cc18f745a6d5e	420	SMART	SM00382		22	206	8.5E-17	T	21-06-2016	IPR003593	AAA+ ATPase domain
NODE_18_length_6977_cov_3.91433_ID_35_18	a75f8d31473c89d54c5cc18f745a6d5e	420	PANTHER	PTHR24220:SF589		251	278	4.8E-127	T	21-06-2016
NODE_18_length_6977_cov_3.91433_ID_35_18	a75f8d31473c89d54c5cc18f745a6d5e	420	PANTHER	PTHR24220:SF589		299	408	4.8E-127	T	21-06-2016
NODE_18_length_6977_cov_3.91433_ID_35_18	a75f8d31473c89d54c5cc18f745a6d5e	420	CDD	cd03293	ABC_NrtD_SsuB_transporters	7	216	8.46487E-111	T	21-06-2016
NODE_18_length_6977_cov_3.91433_ID_35_18	a75f8d31473c89d54c5cc18f745a6d5e	420	PANTHER	PTHR24220		299	408	4.8E-127	T	21-06-2016
NODE_18_length_6977_cov_3.91433_ID_35_18	a75f8d31473c89d54c5cc18f745a6d5e	420	PANTHER	PTHR24220:SF589		8	234	4.8E-127	T	21-06-2016
NODE_18_length_6977_cov_3.91433_ID_35_18	a75f8d31473c89d54c5cc18f745a6d5e	420	ProSiteProfiles	PS50893	ATP-binding cassette, ABC transporter-type domain profile.	2	228	24.236	T	21-06-2016	IPR003439	ABC transporter-like
NODE_18_length_6977_cov_3.91433_ID_35_18	a75f8d31473c89d54c5cc18f745a6d5e	420	ProSitePatterns	PS00211	ABC transporters family signature.	125	139	-	T	21-06-2016	IPR017871	ABC transporter, conserved site
NODE_18_length_6977_cov_3.91433_ID_35_18	a75f8d31473c89d54c5cc18f745a6d5e	420	Gene3D	G3DSA:3.40.50.300		9	211	3.3E-62	T	21-06-2016	IPR027417	P-loop containing nucleoside triphosphate hydrolase
NODE_18_length_6977_cov_3.91433_ID_35_18	a75f8d31473c89d54c5cc18f745a6d5e	420	Pfam	PF00005	ABC transporter	13	152	5.7E-32	T	21-06-2016	IPR003439	ABC transporter-like
NODE_47_length_5351_cov_4.09347_ID_93_6	1c4bd27a9e2c7e8a7ad20789be384fb4	466	PANTHER	PTHR12227:SF0		87	464	4.1E-83	T	21-06-2016
NODE_47_length_5351_cov_4.09347_ID_93_6	1c4bd27a9e2c7e8a7ad20789be384fb4	466	Gene3D	G3DSA:3.40.1480.10		347	463	2.6E-19	T	21-06-2016	IPR007835	MOFRL domain	Reactome: R-HSA-70350
NODE_47_length_5351_cov_4.09347_ID_93_6	1c4bd27a9e2c7e8a7ad20789be384fb4	466	Gene3D	G3DSA:3.40.50.10180		92	131	6.7E-66	T	21-06-2016
NODE_47_length_5351_cov_4.09347_ID_93_6	1c4bd27a9e2c7e8a7ad20789be384fb4	466	Gene3D	G3DSA:3.40.50.10180		37	56	6.7E-66	T	21-06-2016
NODE_47_length_5351_cov_4.09347_ID_93_6	1c4bd27a9e2c7e8a7ad20789be384fb4	466	Gene3D	G3DSA:3.40.50.10180		172	341	6.7E-66	T	21-06-2016
NODE_47_length_5351_cov_4.09347_ID_93_6	1c4bd27a9e2c7e8a7ad20789be384fb4	466	Pfam	PF13660	Domain of unknown function (DUF4147)	37	320	6.6E-63	T	21-06-2016	IPR025286	MOFRL-associated domain	Reactome: R-HSA-70350
NODE_47_length_5351_cov_4.09347_ID_93_6	1c4bd27a9e2c7e8a7ad20789be384fb4	466	PANTHER	PTHR12227		87	464	4.1E-83	T	21-06-2016
NODE_47_length_5351_cov_4.09347_ID_93_6	1c4bd27a9e2c7e8a7ad20789be384fb4	466	SUPERFAMILY	SSF82544		30	60	7.59E-75	T	21-06-2016
NODE_47_length_5351_cov_4.09347_ID_93_6	1c4bd27a9e2c7e8a7ad20789be384fb4	466	SUPERFAMILY	SSF82544		170	464	7.59E-75	T	21-06-2016
NODE_47_length_5351_cov_4.09347_ID_93_6	1c4bd27a9e2c7e8a7ad20789be384fb4	466	SUPERFAMILY	SSF82544		95	130	7.59E-75	T	21-06-2016
NODE_47_length_5351_cov_4.09347_ID_93_6	1c4bd27a9e2c7e8a7ad20789be384fb4	466	Pfam	PF05161	MOFRL family	431	464	1.2E-9	T	21-06-2016	IPR007835	MOFRL domain	Reactome: R-HSA-70350
NODE_27_length_6251_cov_3.56311_ID_53_17	8dea328aee93bc870e5e424a21dc4f57	261	CDD	cd00761	Glyco_tranf_GTA_type	58	144	5.86679E-6	T	21-06-2016
NODE_27_length_6251_cov_3.56311_ID_53_17	8dea328aee93bc870e5e424a21dc4f57	261	Gene3D	G3DSA:3.90.550.10		58	220	9.4E-10	T	21-06-2016	IPR029044	Nucleotide-diphospho-sugar transferases
NODE_27_length_6251_cov_3.56311_ID_53_17	8dea328aee93bc870e5e424a21dc4f57	261	SUPERFAMILY	SSF53448		58	221	6.19E-14	T	21-06-2016	IPR029044	Nucleotide-diphospho-sugar transferases
NODE_138_length_3703_cov_2.80345_ID_275_5	e1f17b5da1bc9988e1b8de18c5340617	101	PANTHER	PTHR32294:SF0		3	100	4.8E-40	T	21-06-2016
NODE_138_length_3703_cov_2.80345_ID_275_5	e1f17b5da1bc9988e1b8de18c5340617	101	SMART	SM00481		2	56	7.5E-12	T	21-06-2016	IPR003141	Polymerase/histidinol phosphatase, N-terminal
NODE_138_length_3703_cov_2.80345_ID_275_5	e1f17b5da1bc9988e1b8de18c5340617	101	SUPERFAMILY	SSF89550		5	82	1.16E-11	T	21-06-2016	IPR016195	Polymerase/histidinol phosphatase-like	Reactome: R-HSA-6784531|Reactome: R-HSA-6791226
NODE_138_length_3703_cov_2.80345_ID_275_5	e1f17b5da1bc9988e1b8de18c5340617	101	Pfam	PF02811	PHP domain	4	99	1.3E-28	T	21-06-2016	IPR004013	PHP domain
NODE_138_length_3703_cov_2.80345_ID_275_5	e1f17b5da1bc9988e1b8de18c5340617	101	Gene3D	G3DSA:3.20.20.140		5	98	2.0E-14	T	21-06-2016
NODE_138_length_3703_cov_2.80345_ID_275_5	e1f17b5da1bc9988e1b8de18c5340617	101	PANTHER	PTHR32294		3	100	4.8E-40	T	21-06-2016
NODE_58_length_5164_cov_3.22646_ID_115_8	4ec6e25eaf5c3fca6afb18f135d3bcbb	201	Gene3D	G3DSA:3.40.50.150		65	179	2.2E-30	T	21-06-2016	IPR029063	S-adenosyl-L-methionine-dependent methyltransferase
NODE_58_length_5164_cov_3.22646_ID_115_8	4ec6e25eaf5c3fca6afb18f135d3bcbb	201	PANTHER	PTHR10108		39	187	1.3E-24	T	21-06-2016
NODE_58_length_5164_cov_3.22646_ID_115_8	4ec6e25eaf5c3fca6afb18f135d3bcbb	201	SUPERFAMILY	SSF53335		54	183	6.87E-32	T	21-06-2016	IPR029063	S-adenosyl-L-methionine-dependent methyltransferase
NODE_58_length_5164_cov_3.22646_ID_115_8	4ec6e25eaf5c3fca6afb18f135d3bcbb	201	CDD	cd02440	AdoMet_MTases	79	175	1.43664E-18	T	21-06-2016
NODE_58_length_5164_cov_3.22646_ID_115_8	4ec6e25eaf5c3fca6afb18f135d3bcbb	201	PANTHER	PTHR10108:SF705		39	187	1.3E-24	T	21-06-2016
NODE_58_length_5164_cov_3.22646_ID_115_8	4ec6e25eaf5c3fca6afb18f135d3bcbb	201	Pfam	PF13649	Methyltransferase domain	80	171	1.4E-20	T	21-06-2016
NODE_166_length_3455_cov_2.20676_ID_331_10	df7d4d70562fc9c559cebd2503342304	325	SUPERFAMILY	SSF54631		240	319	2.23E-9	T	21-06-2016
NODE_166_length_3455_cov_2.20676_ID_331_10	df7d4d70562fc9c559cebd2503342304	325	Gene3D	G3DSA:3.10.580.10		243	319	1.1E-7	T	21-06-2016
NODE_166_length_3455_cov_2.20676_ID_331_10	df7d4d70562fc9c559cebd2503342304	325	PIRSF	PIRSF006404		22	323	8.4E-71	T	21-06-2016	IPR016483	Uncharacterised conserved protein UCP006404, peptidase M50/CBS
NODE_166_length_3455_cov_2.20676_ID_331_10	df7d4d70562fc9c559cebd2503342304	325	Pfam	PF02163	Peptidase family M50	47	118	1.4E-9	T	21-06-2016	IPR008915	Peptidase M50	Reactome: R-HSA-1655829|Reactome: R-HSA-381033
NODE_166_length_3455_cov_2.20676_ID_331_10	df7d4d70562fc9c559cebd2503342304	325	Pfam	PF02163	Peptidase family M50	147	202	6.1E-7	T	21-06-2016	IPR008915	Peptidase M50	Reactome: R-HSA-1655829|Reactome: R-HSA-381033
NODE_166_length_3455_cov_2.20676_ID_331_10	df7d4d70562fc9c559cebd2503342304	325	PANTHER	PTHR39188		44	225	6.3E-21	T	21-06-2016
NODE_29_length_6106_cov_3.16311_ID_57_29	8f22e76781a9645168eca4d9c79e46e9	138	PANTHER	PTHR35813:SF1		6	138	2.4E-28	T	21-06-2016
NODE_29_length_6106_cov_3.16311_ID_57_29	8f22e76781a9645168eca4d9c79e46e9	138	PANTHER	PTHR35813		6	138	2.4E-28	T	21-06-2016
NODE_29_length_6106_cov_3.16311_ID_57_29	8f22e76781a9645168eca4d9c79e46e9	138	Pfam	PF04304	Protein of unknown function (DUF454)	28	134	7.3E-32	T	21-06-2016	IPR007401	Protein of unknown function DUF454
NODE_29_length_6106_cov_3.16311_ID_57_15	8f22e76781a9645168eca4d9c79e46e9	138	PANTHER	PTHR35813:SF1		6	138	2.4E-28	T	21-06-2016
NODE_29_length_6106_cov_3.16311_ID_57_15	8f22e76781a9645168eca4d9c79e46e9	138	PANTHER	PTHR35813		6	138	2.4E-28	T	21-06-2016
NODE_29_length_6106_cov_3.16311_ID_57_15	8f22e76781a9645168eca4d9c79e46e9	138	Pfam	PF04304	Protein of unknown function (DUF454)	28	134	7.3E-32	T	21-06-2016	IPR007401	Protein of unknown function DUF454
NODE_29_length_6106_cov_3.16311_ID_57_26	ae61b691753cd596a0abe7ea2b05f74a	465	Pfam	PF00005	ABC transporter	232	381	2.4E-32	T	21-06-2016	IPR003439	ABC transporter-like
NODE_29_length_6106_cov_3.16311_ID_57_26	ae61b691753cd596a0abe7ea2b05f74a	465	ProSiteProfiles	PS50929	ABC transporter integral membrane type-1 fused domain profile.	60	175	15.599	T	21-06-2016	IPR011527	ABC transporter type 1, transmembrane domain
NODE_29_length_6106_cov_3.16311_ID_57_26	ae61b691753cd596a0abe7ea2b05f74a	465	Gene3D	G3DSA:1.20.1560.10		64	191	5.8E-21	T	21-06-2016
NODE_29_length_6106_cov_3.16311_ID_57_26	ae61b691753cd596a0abe7ea2b05f74a	465	PANTHER	PTHR24221		60	462	5.9E-159	T	21-06-2016
NODE_29_length_6106_cov_3.16311_ID_57_26	ae61b691753cd596a0abe7ea2b05f74a	465	SUPERFAMILY	SSF52540		202	451	2.52E-87	T	21-06-2016	IPR027417	P-loop containing nucleoside triphosphate hydrolase
NODE_29_length_6106_cov_3.16311_ID_57_26	ae61b691753cd596a0abe7ea2b05f74a	465	ProSiteProfiles	PS50893	ATP-binding cassette, ABC transporter-type domain profile.	210	450	22.756	T	21-06-2016	IPR003439	ABC transporter-like
NODE_29_length_6106_cov_3.16311_ID_57_26	ae61b691753cd596a0abe7ea2b05f74a	465	SMART	SM00382		241	427	8.3E-14	T	21-06-2016	IPR003593	AAA+ ATPase domain
NODE_29_length_6106_cov_3.16311_ID_57_26	ae61b691753cd596a0abe7ea2b05f74a	465	Gene3D	G3DSA:3.40.50.300		210	445	4.4E-79	T	21-06-2016	IPR027417	P-loop containing nucleoside triphosphate hydrolase
NODE_29_length_6106_cov_3.16311_ID_57_26	ae61b691753cd596a0abe7ea2b05f74a	465	SUPERFAMILY	SSF90123		63	195	9.29E-23	T	21-06-2016	IPR011527	ABC transporter type 1, transmembrane domain
NODE_29_length_6106_cov_3.16311_ID_57_26	ae61b691753cd596a0abe7ea2b05f74a	465	ProSitePatterns	PS00211	ABC transporters family signature.	353	367	-	T	21-06-2016	IPR017871	ABC transporter, conserved site
NODE_3_length_10195_cov_2.69882_ID_5_40	429700b3241a6b5b585cd513ba1e04dd	174	Gene3D	G3DSA:4.10.640.10		103	167	2.8E-28	T	21-06-2016	IPR001648	Ribosomal protein S18	Reactome: R-HSA-5368286|Reactome: R-HSA-5389840|Reactome: R-HSA-5419276
NODE_3_length_10195_cov_2.69882_ID_5_40	429700b3241a6b5b585cd513ba1e04dd	174	PRINTS	PR00974	Ribosomal protein S18 family signature	154	164	1.5E-16	T	21-06-2016	IPR001648	Ribosomal protein S18	Reactome: R-HSA-5368286|Reactome: R-HSA-5389840|Reactome: R-HSA-5419276
NODE_3_length_10195_cov_2.69882_ID_5_40	429700b3241a6b5b585cd513ba1e04dd	174	PRINTS	PR00974	Ribosomal protein S18 family signature	122	132	1.5E-16	T	21-06-2016	IPR001648	Ribosomal protein S18	Reactome: R-HSA-5368286|Reactome: R-HSA-5389840|Reactome: R-HSA-5419276
NODE_3_length_10195_cov_2.69882_ID_5_40	429700b3241a6b5b585cd513ba1e04dd	174	PRINTS	PR00974	Ribosomal protein S18 family signature	132	139	1.5E-16	T	21-06-2016	IPR001648	Ribosomal protein S18	Reactome: R-HSA-5368286|Reactome: R-HSA-5389840|Reactome: R-HSA-5419276
NODE_3_length_10195_cov_2.69882_ID_5_40	429700b3241a6b5b585cd513ba1e04dd	174	PRINTS	PR00974	Ribosomal protein S18 family signature	140	154	1.5E-16	T	21-06-2016	IPR001648	Ribosomal protein S18	Reactome: R-HSA-5368286|Reactome: R-HSA-5389840|Reactome: R-HSA-5419276
NODE_3_length_10195_cov_2.69882_ID_5_40	429700b3241a6b5b585cd513ba1e04dd	174	ProDom	PD002239	RIBOSOMAL S18 RIBONUCLEOPROTEIN 30S RRNA-BINDING RNA-BINDING CHLOROPLAST PLASTID MITOCHONDRIAL ACETYLATION	116	166	5.0E-14	T	21-06-2016	IPR001648	Ribosomal protein S18	Reactome: R-HSA-5368286|Reactome: R-HSA-5389840|Reactome: R-HSA-5419276
NODE_3_length_10195_cov_2.69882_ID_5_40	429700b3241a6b5b585cd513ba1e04dd	174	SUPERFAMILY	SSF46911		97	166	6.41E-25	T	21-06-2016	IPR001648	Ribosomal protein S18	Reactome: R-HSA-5368286|Reactome: R-HSA-5389840|Reactome: R-HSA-5419276
NODE_3_length_10195_cov_2.69882_ID_5_40	429700b3241a6b5b585cd513ba1e04dd	174	Hamap	MF_00270	30S ribosomal protein S18 [rpsR].	90	167	20.759	T	21-06-2016	IPR001648	Ribosomal protein S18	Reactome: R-HSA-5368286|Reactome: R-HSA-5389840|Reactome: R-HSA-5419276
NODE_3_length_10195_cov_2.69882_ID_5_40	429700b3241a6b5b585cd513ba1e04dd	174	Pfam	PF01084	Ribosomal protein S18	115	162	2.2E-23	T	21-06-2016	IPR001648	Ribosomal protein S18	Reactome: R-HSA-5368286|Reactome: R-HSA-5389840|Reactome: R-HSA-5419276
NODE_3_length_10195_cov_2.69882_ID_5_40	429700b3241a6b5b585cd513ba1e04dd	174	TIGRFAM	TIGR00165	S18: ribosomal protein bS18	102	166	2.3E-26	T	21-06-2016	IPR001648	Ribosomal protein S18	Reactome: R-HSA-5368286|Reactome: R-HSA-5389840|Reactome: R-HSA-5419276
NODE_3_length_10195_cov_2.69882_ID_5_40	429700b3241a6b5b585cd513ba1e04dd	174	PANTHER	PTHR13479		102	167	1.3E-26	T	21-06-2016
NODE_86_length_4520_cov_3.85778_ID_171_11	da640ca58e04078aa149b63312feedfe	149	Pfam	PF01909	Nucleotidyltransferase domain	49	132	3.2E-11	T	21-06-2016	IPR002934	Polymerase, nucleotidyl transferase domain
NODE_86_length_4520_cov_3.85778_ID_171_11	da640ca58e04078aa149b63312feedfe	149	SUPERFAMILY	SSF81301		46	132	1.18E-18	T	21-06-2016
NODE_86_length_4520_cov_3.85778_ID_171_11	da640ca58e04078aa149b63312feedfe	149	Gene3D	G3DSA:3.30.460.10		35	134	1.4E-25	T	21-06-2016
NODE_86_length_4520_cov_3.85778_ID_171_11	da640ca58e04078aa149b63312feedfe	149	CDD	cd05403	NT_KNTase_like	45	131	4.34825E-13	T	21-06-2016
NODE_20_length_6785_cov_2.2055_ID_39_21	3298321f428d9f54aaf5d9ef47d62e65	285	Pfam	PF03239	Iron permease FTR1 family	197	277	6.0E-7	T	21-06-2016	IPR004923	Iron permease FTR1/Fip1/EfeU
NODE_20_length_6785_cov_2.2055_ID_39_21	3298321f428d9f54aaf5d9ef47d62e65	285	Coils	Coil		188	208	-	T	21-06-2016
NODE_104_length_4093_cov_2.5416_ID_207_1	0c2d67d785008d4883add53b84ce5738	159	Gene3D	G3DSA:3.30.420.80		36	159	1.7E-57	T	21-06-2016	IPR001971	Ribosomal protein S11
NODE_104_length_4093_cov_2.5416_ID_207_1	0c2d67d785008d4883add53b84ce5738	159	TIGRFAM	TIGR03632	uS11_bact: ribosomal protein uS11	40	156	6.7E-61	T	21-06-2016	IPR019981	Ribosomal protein S11, bacterial-type
NODE_104_length_4093_cov_2.5416_ID_207_1	0c2d67d785008d4883add53b84ce5738	159	PANTHER	PTHR11759		38	159	1.4E-72	T	21-06-2016	IPR001971	Ribosomal protein S11
NODE_104_length_4093_cov_2.5416_ID_207_1	0c2d67d785008d4883add53b84ce5738	159	Hamap	MF_01310	30S ribosomal protein S11 [rpsK].	34	159	34.952	T	21-06-2016	IPR001971	Ribosomal protein S11
NODE_104_length_4093_cov_2.5416_ID_207_1	0c2d67d785008d4883add53b84ce5738	159	ProSitePatterns	PS00054	Ribosomal protein S11 signature.	127	149	-	T	21-06-2016	IPR018102	Ribosomal S11, conserved site
NODE_104_length_4093_cov_2.5416_ID_207_1	0c2d67d785008d4883add53b84ce5738	159	Pfam	PF00411	Ribosomal protein S11	49	158	1.8E-50	T	21-06-2016	IPR001971	Ribosomal protein S11
NODE_104_length_4093_cov_2.5416_ID_207_1	0c2d67d785008d4883add53b84ce5738	159	SUPERFAMILY	SSF53137		44	159	1.87E-51	T	21-06-2016
NODE_131_length_3795_cov_1.51283_ID_261_2	bd70b7cf31ec4e42a9d25d283acf0de2	255	TIGRFAM	TIGR00498	lexA: repressor LexA	78	254	8.4E-43	T	21-06-2016	IPR006200	Transcription regulator LexA
NODE_131_length_3795_cov_1.51283_ID_261_2	bd70b7cf31ec4e42a9d25d283acf0de2	255	PANTHER	PTHR33516		75	254	1.9E-56	T	21-06-2016
NODE_131_length_3795_cov_1.51283_ID_261_2	bd70b7cf31ec4e42a9d25d283acf0de2	255	Gene3D	G3DSA:2.10.109.10		158	254	6.9E-21	T	21-06-2016	IPR028360	Peptidase S24/S26, beta-ribbon domain
NODE_131_length_3795_cov_1.51283_ID_261_2	bd70b7cf31ec4e42a9d25d283acf0de2	255	Pfam	PF01726	LexA DNA binding domain	77	140	6.8E-20	T	21-06-2016	IPR006199	LexA repressor, DNA-binding domain
NODE_131_length_3795_cov_1.51283_ID_261_2	bd70b7cf31ec4e42a9d25d283acf0de2	255	SUPERFAMILY	SSF46785		78	145	3.57E-18	T	21-06-2016	IPR011991	Winged helix-turn-helix DNA-binding domain
NODE_131_length_3795_cov_1.51283_ID_261_2	bd70b7cf31ec4e42a9d25d283acf0de2	255	Pfam	PF00717	Peptidase S24-like	204	253	8.1E-8	T	21-06-2016	IPR019759	Peptidase S24/S26A/S26B
NODE_131_length_3795_cov_1.51283_ID_261_2	bd70b7cf31ec4e42a9d25d283acf0de2	255	PANTHER	PTHR33516:SF2		75	254	1.9E-56	T	21-06-2016
NODE_131_length_3795_cov_1.51283_ID_261_2	bd70b7cf31ec4e42a9d25d283acf0de2	255	Gene3D	G3DSA:1.10.10.10		77	143	3.7E-24	T	21-06-2016	IPR011991	Winged helix-turn-helix DNA-binding domain
NODE_131_length_3795_cov_1.51283_ID_261_2	bd70b7cf31ec4e42a9d25d283acf0de2	255	CDD	cd06529	S24_LexA-like	201	254	1.6791E-11	T	21-06-2016
NODE_131_length_3795_cov_1.51283_ID_261_2	bd70b7cf31ec4e42a9d25d283acf0de2	255	SUPERFAMILY	SSF51306		158	253	2.27E-17	T	21-06-2016	IPR015927	Peptidase S24/S26A/S26B/S26C
NODE_131_length_3795_cov_1.51283_ID_261_2	bd70b7cf31ec4e42a9d25d283acf0de2	255	PRINTS	PR00726	Repressor LexA serine protease (S24) family signature	201	211	1.8E-6	T	21-06-2016	IPR006197	Peptidase S24, LexA-like
NODE_131_length_3795_cov_1.51283_ID_261_2	bd70b7cf31ec4e42a9d25d283acf0de2	255	PRINTS	PR00726	Repressor LexA serine protease (S24) family signature	212	223	1.8E-6	T	21-06-2016	IPR006197	Peptidase S24, LexA-like
NODE_131_length_3795_cov_1.51283_ID_261_2	bd70b7cf31ec4e42a9d25d283acf0de2	255	PRINTS	PR00726	Repressor LexA serine protease (S24) family signature	242	254	1.8E-6	T	21-06-2016	IPR006197	Peptidase S24, LexA-like
NODE_161_length_3484_cov_2.15223_ID_321_2	622467bcd73bcaf75c1cd5f327bb7b35	155	SUPERFAMILY	SSF55781		14	117	1.44E-9	T	21-06-2016	IPR029016	GAF domain-like
NODE_161_length_3484_cov_2.15223_ID_321_2	622467bcd73bcaf75c1cd5f327bb7b35	155	Gene3D	G3DSA:3.30.450.40		63	119	1.5E-9	T	21-06-2016	IPR029016	GAF domain-like
NODE_23_length_6518_cov_4.04379_ID_45_4	18ebce87d6fe9226eb7aae01556addf8	273	Pfam	PF00696	Amino acid kinase family	38	247	3.8E-30	T	21-06-2016	IPR001048	Aspartate/glutamate/uridylate kinase
NODE_23_length_6518_cov_4.04379_ID_45_4	18ebce87d6fe9226eb7aae01556addf8	273	Gene3D	G3DSA:3.40.1160.10		31	268	4.7E-86	T	21-06-2016	IPR001048	Aspartate/glutamate/uridylate kinase
NODE_23_length_6518_cov_4.04379_ID_45_4	18ebce87d6fe9226eb7aae01556addf8	273	PANTHER	PTHR21499		33	268	5.4E-117	T	21-06-2016
NODE_23_length_6518_cov_4.04379_ID_45_4	18ebce87d6fe9226eb7aae01556addf8	273	Hamap	MF_01220_B	Uridylate kinase [pyrH].	34	268	43.939	T	21-06-2016	IPR015963	Uridylate kinase, bacteria	KEGG: 00240+2.7.4.22
NODE_23_length_6518_cov_4.04379_ID_45_4	18ebce87d6fe9226eb7aae01556addf8	273	TIGRFAM	TIGR02075	pyrH_bact: UMP kinase	36	268	2.0E-94	T	21-06-2016	IPR015963	Uridylate kinase, bacteria	KEGG: 00240+2.7.4.22
NODE_23_length_6518_cov_4.04379_ID_45_4	18ebce87d6fe9226eb7aae01556addf8	273	SUPERFAMILY	SSF53633		35	268	9.43E-72	T	21-06-2016	IPR001048	Aspartate/glutamate/uridylate kinase
NODE_23_length_6518_cov_4.04379_ID_45_4	18ebce87d6fe9226eb7aae01556addf8	273	PANTHER	PTHR21499:SF23		33	268	5.4E-117	T	21-06-2016	IPR011817	Uridylate kinase	KEGG: 00240+2.7.4.22
NODE_23_length_6518_cov_4.04379_ID_45_4	18ebce87d6fe9226eb7aae01556addf8	273	PIRSF	PIRSF005650		31	273	2.7E-92	T	21-06-2016	IPR011817	Uridylate kinase	KEGG: 00240+2.7.4.22
NODE_23_length_6518_cov_4.04379_ID_45_4	18ebce87d6fe9226eb7aae01556addf8	273	CDD	cd04254	AAK_UMPK-PyrH-Ec	37	268	2.2147E-145	T	21-06-2016
NODE_145_length_3647_cov_2.58602_ID_289_10	78295d523f18d12708b616bf1b7b4e39	298	Pfam	PF04542	Sigma-70 region 2	65	135	5.9E-24	T	21-06-2016	IPR007627	RNA polymerase sigma-70 region 2
NODE_145_length_3647_cov_2.58602_ID_289_10	78295d523f18d12708b616bf1b7b4e39	298	Pfam	PF04539	Sigma-70 region 3	144	220	1.7E-27	T	21-06-2016	IPR007624	RNA polymerase sigma-70 region 3
NODE_145_length_3647_cov_2.58602_ID_289_10	78295d523f18d12708b616bf1b7b4e39	298	Gene3D	G3DSA:1.10.10.10		227	298	2.2E-29	T	21-06-2016	IPR011991	Winged helix-turn-helix DNA-binding domain
NODE_145_length_3647_cov_2.58602_ID_289_10	78295d523f18d12708b616bf1b7b4e39	298	PANTHER	PTHR30603		6	298	2.4E-154	T	21-06-2016
NODE_145_length_3647_cov_2.58602_ID_289_10	78295d523f18d12708b616bf1b7b4e39	298	PANTHER	PTHR30603:SF0		6	298	2.4E-154	T	21-06-2016
NODE_145_length_3647_cov_2.58602_ID_289_10	78295d523f18d12708b616bf1b7b4e39	298	Gene3D	G3DSA:1.10.10.10		138	187	6.7E-19	T	21-06-2016	IPR011991	Winged helix-turn-helix DNA-binding domain
NODE_145_length_3647_cov_2.58602_ID_289_10	78295d523f18d12708b616bf1b7b4e39	298	TIGRFAM	TIGR02393	RpoD_Cterm: RNA polymerase sigma factor RpoD	61	297	2.0E-108	T	21-06-2016	IPR012760	RNA polymerase sigma factor RpoD, C-terminal
NODE_145_length_3647_cov_2.58602_ID_289_10	78295d523f18d12708b616bf1b7b4e39	298	Pfam	PF04545	Sigma-70, region 4	233	286	3.5E-19	T	21-06-2016	IPR007630	RNA polymerase sigma-70 region 4
NODE_145_length_3647_cov_2.58602_ID_289_10	78295d523f18d12708b616bf1b7b4e39	298	Pfam	PF00140	Sigma-70 factor, region 1.2	6	30	5.7E-10	T	21-06-2016	IPR009042	RNA polymerase sigma-70 region 1.2
NODE_145_length_3647_cov_2.58602_ID_289_10	78295d523f18d12708b616bf1b7b4e39	298	SUPERFAMILY	SSF88659		195	296	5.61E-28	T	21-06-2016	IPR013324	RNA polymerase sigma factor, region 3/4
NODE_145_length_3647_cov_2.58602_ID_289_10	78295d523f18d12708b616bf1b7b4e39	298	SUPERFAMILY	SSF88659		138	212	1.74E-18	T	21-06-2016	IPR013324	RNA polymerase sigma factor, region 3/4
NODE_145_length_3647_cov_2.58602_ID_289_10	78295d523f18d12708b616bf1b7b4e39	298	SUPERFAMILY	SSF88946		6	135	1.05E-50	T	21-06-2016	IPR013325	RNA polymerase sigma factor, region 2
NODE_145_length_3647_cov_2.58602_ID_289_10	78295d523f18d12708b616bf1b7b4e39	298	ProSitePatterns	PS00716	Sigma-70 factors family signature 2.	258	284	-	T	21-06-2016	IPR000943	RNA polymerase sigma-70
NODE_145_length_3647_cov_2.58602_ID_289_10	78295d523f18d12708b616bf1b7b4e39	298	ProSitePatterns	PS00715	Sigma-70 factors family signature 1.	89	102	-	T	21-06-2016	IPR000943	RNA polymerase sigma-70
NODE_145_length_3647_cov_2.58602_ID_289_10	78295d523f18d12708b616bf1b7b4e39	298	Gene3D	G3DSA:1.10.601.10		6	134	2.5E-61	T	21-06-2016
NODE_145_length_3647_cov_2.58602_ID_289_10	78295d523f18d12708b616bf1b7b4e39	298	CDD	cd06171	Sigma70_r4	227	285	8.44405E-13	T	21-06-2016
NODE_145_length_3647_cov_2.58602_ID_289_10	78295d523f18d12708b616bf1b7b4e39	298	PRINTS	PR00046	Major sigma-70 factor signature	89	102	2.2E-30	T	21-06-2016	IPR000943	RNA polymerase sigma-70
NODE_145_length_3647_cov_2.58602_ID_289_10	78295d523f18d12708b616bf1b7b4e39	298	PRINTS	PR00046	Major sigma-70 factor signature	113	121	2.2E-30	T	21-06-2016	IPR000943	RNA polymerase sigma-70
NODE_145_length_3647_cov_2.58602_ID_289_10	78295d523f18d12708b616bf1b7b4e39	298	PRINTS	PR00046	Major sigma-70 factor signature	237	249	2.2E-30	T	21-06-2016	IPR000943	RNA polymerase sigma-70
NODE_145_length_3647_cov_2.58602_ID_289_10	78295d523f18d12708b616bf1b7b4e39	298	PRINTS	PR00046	Major sigma-70 factor signature	258	273	2.2E-30	T	21-06-2016	IPR000943	RNA polymerase sigma-70
NODE_145_length_3647_cov_2.58602_ID_289_10	78295d523f18d12708b616bf1b7b4e39	298	PRINTS	PR00046	Major sigma-70 factor signature	273	284	2.2E-30	T	21-06-2016	IPR000943	RNA polymerase sigma-70
NODE_145_length_3647_cov_2.58602_ID_289_10	78295d523f18d12708b616bf1b7b4e39	298	TIGRFAM	TIGR02937	sigma70-ECF: RNA polymerase sigma factor, sigma-70 family	212	286	1.6E-14	T	21-06-2016	IPR014284	RNA polymerase sigma-70 like domain
NODE_145_length_3647_cov_2.58602_ID_289_10	78295d523f18d12708b616bf1b7b4e39	298	TIGRFAM	TIGR02937	sigma70-ECF: RNA polymerase sigma factor, sigma-70 family	60	163	1.9E-24	T	21-06-2016	IPR014284	RNA polymerase sigma-70 like domain
NODE_121_length_3917_cov_3.25712_ID_241_7	d854e39c4c1eefb0ca279639accaaa53	337	PANTHER	PTHR11902		2	337	2.5E-203	T	21-06-2016	IPR000941	Enolase	KEGG: 00010+4.2.1.11|KEGG: 00680+4.2.1.11|MetaCyc: PWY-1042|MetaCyc: PWY-1622|MetaCyc: PWY-2221|MetaCyc: PWY-5484|MetaCyc: PWY-5723|MetaCyc: PWY-6142|MetaCyc: PWY-6886|MetaCyc: PWY-6901|MetaCyc: PWY-7003|MetaCyc: PWY-7124|MetaCyc: PWY-7218
NODE_121_length_3917_cov_3.25712_ID_241_7	d854e39c4c1eefb0ca279639accaaa53	337	SMART	SM01192		47	334	1.9E-215	T	21-06-2016	IPR020810	Enolase, C-terminal TIM barrel domain	KEGG: 00010+4.2.1.11|KEGG: 00680+4.2.1.11|MetaCyc: PWY-1042|MetaCyc: PWY-1622|MetaCyc: PWY-2221|MetaCyc: PWY-5484|MetaCyc: PWY-5723|MetaCyc: PWY-6142|MetaCyc: PWY-6886|MetaCyc: PWY-6901|MetaCyc: PWY-7003|MetaCyc: PWY-7124|MetaCyc: PWY-7218
NODE_121_length_3917_cov_3.25712_ID_241_7	d854e39c4c1eefb0ca279639accaaa53	337	SUPERFAMILY	SSF51604		46	335	8.84E-130	T	21-06-2016	IPR029065	Enolase C-terminal domain-like
NODE_121_length_3917_cov_3.25712_ID_241_7	d854e39c4c1eefb0ca279639accaaa53	337	PRINTS	PR00148	Enolase signature	69	82	5.4E-35	T	21-06-2016	IPR000941	Enolase	KEGG: 00010+4.2.1.11|KEGG: 00680+4.2.1.11|MetaCyc: PWY-1042|MetaCyc: PWY-1622|MetaCyc: PWY-2221|MetaCyc: PWY-5484|MetaCyc: PWY-5723|MetaCyc: PWY-6142|MetaCyc: PWY-6886|MetaCyc: PWY-6901|MetaCyc: PWY-7003|MetaCyc: PWY-7124|MetaCyc: PWY-7218
NODE_121_length_3917_cov_3.25712_ID_241_7	d854e39c4c1eefb0ca279639accaaa53	337	PRINTS	PR00148	Enolase signature	15	31	5.4E-35	T	21-06-2016	IPR000941	Enolase	KEGG: 00010+4.2.1.11|KEGG: 00680+4.2.1.11|MetaCyc: PWY-1042|MetaCyc: PWY-1622|MetaCyc: PWY-2221|MetaCyc: PWY-5484|MetaCyc: PWY-5723|MetaCyc: PWY-6142|MetaCyc: PWY-6886|MetaCyc: PWY-6901|MetaCyc: PWY-7003|MetaCyc: PWY-7124|MetaCyc: PWY-7218
NODE_121_length_3917_cov_3.25712_ID_241_7	d854e39c4c1eefb0ca279639accaaa53	337	PRINTS	PR00148	Enolase signature	220	231	5.4E-35	T	21-06-2016	IPR000941	Enolase	KEGG: 00010+4.2.1.11|KEGG: 00680+4.2.1.11|MetaCyc: PWY-1042|MetaCyc: PWY-1622|MetaCyc: PWY-2221|MetaCyc: PWY-5484|MetaCyc: PWY-5723|MetaCyc: PWY-6142|MetaCyc: PWY-6886|MetaCyc: PWY-6901|MetaCyc: PWY-7003|MetaCyc: PWY-7124|MetaCyc: PWY-7218
NODE_121_length_3917_cov_3.25712_ID_241_7	d854e39c4c1eefb0ca279639accaaa53	337	PRINTS	PR00148	Enolase signature	243	257	5.4E-35	T	21-06-2016	IPR000941	Enolase	KEGG: 00010+4.2.1.11|KEGG: 00680+4.2.1.11|MetaCyc: PWY-1042|MetaCyc: PWY-1622|MetaCyc: PWY-2221|MetaCyc: PWY-5484|MetaCyc: PWY-5723|MetaCyc: PWY-6142|MetaCyc: PWY-6886|MetaCyc: PWY-6901|MetaCyc: PWY-7003|MetaCyc: PWY-7124|MetaCyc: PWY-7218
NODE_121_length_3917_cov_3.25712_ID_241_7	d854e39c4c1eefb0ca279639accaaa53	337	PRINTS	PR00148	Enolase signature	272	289	5.4E-35	T	21-06-2016	IPR000941	Enolase	KEGG: 00010+4.2.1.11|KEGG: 00680+4.2.1.11|MetaCyc: PWY-1042|MetaCyc: PWY-1622|MetaCyc: PWY-2221|MetaCyc: PWY-5484|MetaCyc: PWY-5723|MetaCyc: PWY-6142|MetaCyc: PWY-6886|MetaCyc: PWY-6901|MetaCyc: PWY-7003|MetaCyc: PWY-7124|MetaCyc: PWY-7218
NODE_121_length_3917_cov_3.25712_ID_241_7	d854e39c4c1eefb0ca279639accaaa53	337	Gene3D	G3DSA:3.30.390.10		2	34	5.1E-11	T	21-06-2016	IPR029017	Enolase N-terminal domain-like	KEGG: 00010+4.2.1.11|KEGG: 00680+4.2.1.11|MetaCyc: PWY-1042|MetaCyc: PWY-1622|MetaCyc: PWY-2221|MetaCyc: PWY-5484|MetaCyc: PWY-5723|MetaCyc: PWY-6142|MetaCyc: PWY-6886|MetaCyc: PWY-6901|MetaCyc: PWY-7003|MetaCyc: PWY-7124|MetaCyc: PWY-7218
NODE_121_length_3917_cov_3.25712_ID_241_7	d854e39c4c1eefb0ca279639accaaa53	337	ProSitePatterns	PS00164	Enolase signature.	243	256	-	T	21-06-2016	IPR020809	Enolase, conserved site	KEGG: 00010+4.2.1.11|KEGG: 00680+4.2.1.11|MetaCyc: PWY-1042|MetaCyc: PWY-1622|MetaCyc: PWY-2221|MetaCyc: PWY-5484|MetaCyc: PWY-5723|MetaCyc: PWY-6142|MetaCyc: PWY-6886|MetaCyc: PWY-6901|MetaCyc: PWY-7003|MetaCyc: PWY-7124|MetaCyc: PWY-7218|Reactome: R-HSA-70171|Reactome: R-HSA-70263
NODE_121_length_3917_cov_3.25712_ID_241_7	d854e39c4c1eefb0ca279639accaaa53	337	SMART	SM01193		1	42	1.7E-4	T	21-06-2016	IPR020811	Enolase, N-terminal	KEGG: 00010+4.2.1.11|KEGG: 00680+4.2.1.11|MetaCyc: PWY-1042|MetaCyc: PWY-1622|MetaCyc: PWY-2221|MetaCyc: PWY-5484|MetaCyc: PWY-5723|MetaCyc: PWY-6142|MetaCyc: PWY-6886|MetaCyc: PWY-6901|MetaCyc: PWY-7003|MetaCyc: PWY-7124|MetaCyc: PWY-7218
NODE_121_length_3917_cov_3.25712_ID_241_7	d854e39c4c1eefb0ca279639accaaa53	337	Gene3D	G3DSA:3.20.20.120		36	334	7.2E-135	T	21-06-2016	IPR029065	Enolase C-terminal domain-like
NODE_121_length_3917_cov_3.25712_ID_241_7	d854e39c4c1eefb0ca279639accaaa53	337	TIGRFAM	TIGR01060	eno: phosphopyruvate hydratase	2	334	5.8E-165	T	21-06-2016	IPR000941	Enolase	KEGG: 00010+4.2.1.11|KEGG: 00680+4.2.1.11|MetaCyc: PWY-1042|MetaCyc: PWY-1622|MetaCyc: PWY-2221|MetaCyc: PWY-5484|MetaCyc: PWY-5723|MetaCyc: PWY-6142|MetaCyc: PWY-6886|MetaCyc: PWY-6901|MetaCyc: PWY-7003|MetaCyc: PWY-7124|MetaCyc: PWY-7218
NODE_121_length_3917_cov_3.25712_ID_241_7	d854e39c4c1eefb0ca279639accaaa53	337	Pfam	PF03952	Enolase, N-terminal domain	2	42	5.6E-16	T	21-06-2016	IPR020811	Enolase, N-terminal	KEGG: 00010+4.2.1.11|KEGG: 00680+4.2.1.11|MetaCyc: PWY-1042|MetaCyc: PWY-1622|MetaCyc: PWY-2221|MetaCyc: PWY-5484|MetaCyc: PWY-5723|MetaCyc: PWY-6142|MetaCyc: PWY-6886|MetaCyc: PWY-6901|MetaCyc: PWY-7003|MetaCyc: PWY-7124|MetaCyc: PWY-7218
NODE_121_length_3917_cov_3.25712_ID_241_7	d854e39c4c1eefb0ca279639accaaa53	337	CDD	cd03313	enolase	1	319	0.0	T	21-06-2016
NODE_121_length_3917_cov_3.25712_ID_241_7	d854e39c4c1eefb0ca279639accaaa53	337	Pfam	PF00113	Enolase, C-terminal TIM barrel domain	48	330	4.6E-132	T	21-06-2016	IPR020810	Enolase, C-terminal TIM barrel domain	KEGG: 00010+4.2.1.11|KEGG: 00680+4.2.1.11|MetaCyc: PWY-1042|MetaCyc: PWY-1622|MetaCyc: PWY-2221|MetaCyc: PWY-5484|MetaCyc: PWY-5723|MetaCyc: PWY-6142|MetaCyc: PWY-6886|MetaCyc: PWY-6901|MetaCyc: PWY-7003|MetaCyc: PWY-7124|MetaCyc: PWY-7218
NODE_121_length_3917_cov_3.25712_ID_241_7	d854e39c4c1eefb0ca279639accaaa53	337	SUPERFAMILY	SSF54826		2	48	1.14E-16	T	21-06-2016	IPR029017	Enolase N-terminal domain-like	KEGG: 00010+4.2.1.11|KEGG: 00680+4.2.1.11|MetaCyc: PWY-1042|MetaCyc: PWY-1622|MetaCyc: PWY-2221|MetaCyc: PWY-5484|MetaCyc: PWY-5723|MetaCyc: PWY-6142|MetaCyc: PWY-6886|MetaCyc: PWY-6901|MetaCyc: PWY-7003|MetaCyc: PWY-7124|MetaCyc: PWY-7218
NODE_36_length_5682_cov_8.93442_ID_71_17	84fbc51f279ddd4318a89e0ea06aea0b	189	Pfam	PF01257	Thioredoxin-like [2Fe-2S] ferredoxin	38	180	1.7E-46	T	21-06-2016
NODE_36_length_5682_cov_8.93442_ID_71_17	84fbc51f279ddd4318a89e0ea06aea0b	189	PIRSF	PIRSF000216		12	188	1.9E-52	T	21-06-2016	IPR002023	NADH-quinone oxidoreductase subunit E-like	Reactome: R-HSA-611105|Reactome: R-HSA-6799198
NODE_36_length_5682_cov_8.93442_ID_71_17	84fbc51f279ddd4318a89e0ea06aea0b	189	ProSitePatterns	PS01099	Respiratory-chain NADH dehydrogenase 24 Kd subunit signature.	138	156	-	T	21-06-2016	IPR002023	NADH-quinone oxidoreductase subunit E-like	Reactome: R-HSA-611105|Reactome: R-HSA-6799198
NODE_36_length_5682_cov_8.93442_ID_71_17	84fbc51f279ddd4318a89e0ea06aea0b	189	Gene3D	G3DSA:3.40.30.10		101	180	2.5E-8	T	21-06-2016	IPR012336	Thioredoxin-like fold
NODE_36_length_5682_cov_8.93442_ID_71_17	84fbc51f279ddd4318a89e0ea06aea0b	189	SUPERFAMILY	SSF52833		31	182	1.45E-49	T	21-06-2016	IPR012336	Thioredoxin-like fold
NODE_36_length_5682_cov_8.93442_ID_71_17	84fbc51f279ddd4318a89e0ea06aea0b	189	PANTHER	PTHR10371		34	181	8.2E-60	T	21-06-2016
NODE_36_length_5682_cov_8.93442_ID_71_17	84fbc51f279ddd4318a89e0ea06aea0b	189	CDD	cd03064	TRX_Fd_NuoE	101	180	7.37946E-25	T	21-06-2016
NODE_152_length_3616_cov_1.89357_ID_303_6	eb99ded746780a6dc850d0e410e206b6	356	Gene3D	G3DSA:3.40.50.1000		275	303	1.1E-4	T	21-06-2016	IPR023214	HAD-like domain
NODE_152_length_3616_cov_1.89357_ID_303_6	eb99ded746780a6dc850d0e410e206b6	356	ProSitePatterns	PS00154	E1-E2 ATPases phosphorylation site.	68	74	-	T	21-06-2016	IPR018303	P-type ATPase, phosphorylation site	Reactome: R-HSA-936837
NODE_152_length_3616_cov_1.89357_ID_303_6	eb99ded746780a6dc850d0e410e206b6	356	Pfam	PF13246	Cation transport ATPase (P-type)	127	210	3.3E-16	T	21-06-2016
NODE_152_length_3616_cov_1.89357_ID_303_6	eb99ded746780a6dc850d0e410e206b6	356	SUPERFAMILY	SSF81660		73	273	3.27E-56	T	21-06-2016	IPR023299	P-type ATPase, cytoplasmic domain N	Reactome: R-HSA-936837
NODE_152_length_3616_cov_1.89357_ID_303_6	eb99ded746780a6dc850d0e410e206b6	356	PRINTS	PR00119	P-type cation-transporting ATPase superfamily signature	66	80	7.1E-9	T	21-06-2016
NODE_152_length_3616_cov_1.89357_ID_303_6	eb99ded746780a6dc850d0e410e206b6	356	PRINTS	PR00119	P-type cation-transporting ATPase superfamily signature	269	280	7.1E-9	T	21-06-2016
NODE_152_length_3616_cov_1.89357_ID_303_6	eb99ded746780a6dc850d0e410e206b6	356	PANTHER	PTHR24093		7	278	9.4E-96	T	21-06-2016
NODE_152_length_3616_cov_1.89357_ID_303_6	eb99ded746780a6dc850d0e410e206b6	356	TIGRFAM	TIGR01494	ATPase_P-type: HAD ATPase, P-type, family IC	7	88	2.5E-23	T	21-06-2016	IPR001757	P-type ATPase	Reactome: R-HSA-936837
NODE_152_length_3616_cov_1.89357_ID_303_6	eb99ded746780a6dc850d0e410e206b6	356	PRINTS	PR00121	Sodium/potassium-transporting ATPase signature	59	80	1.5E-13	T	21-06-2016
NODE_152_length_3616_cov_1.89357_ID_303_6	eb99ded746780a6dc850d0e410e206b6	356	PRINTS	PR00121	Sodium/potassium-transporting ATPase signature	196	214	1.5E-13	T	21-06-2016
NODE_152_length_3616_cov_1.89357_ID_303_6	eb99ded746780a6dc850d0e410e206b6	356	Gene3D	G3DSA:1.20.1110.10		9	247	1.4E-64	T	21-06-2016	IPR023298	P-type ATPase, transmembrane domain	Reactome: R-HSA-936837
NODE_152_length_3616_cov_1.89357_ID_303_6	eb99ded746780a6dc850d0e410e206b6	356	SUPERFAMILY	SSF81665		8	60	1.83E-20	T	21-06-2016
NODE_152_length_3616_cov_1.89357_ID_303_6	eb99ded746780a6dc850d0e410e206b6	356	Pfam	PF00122	E1-E2 ATPase	12	57	1.7E-11	T	21-06-2016	IPR008250	P-type ATPase, A domain	Reactome: R-HSA-936837
NODE_14_length_7317_cov_2.91077_ID_27_17	39631295551a1d118c60b082a6ae163d	289	SUPERFAMILY	SSF48452		31	105	2.12E-7	T	21-06-2016	IPR011990	Tetratricopeptide-like helical domain
NODE_14_length_7317_cov_2.91077_ID_27_17	39631295551a1d118c60b082a6ae163d	289	Gene3D	G3DSA:1.25.40.10		31	106	8.0E-8	T	21-06-2016	IPR011990	Tetratricopeptide-like helical domain
NODE_157_length_3550_cov_1.89986_ID_313_6	d00e2dccad54e50a3006020aaf690954	111	Pfam	PF16277	Domain of unknown function (DUF4926)	46	101	1.3E-26	T	21-06-2016	IPR032568	Protein of unknown function DUF4926
NODE_115_length_4002_cov_2.11477_ID_229_15	6e78452cc7a6b847a22eccba1177f2ec	332	PRINTS	PR00090	Ring hydroxylating dioxygenase alpha-subunit signature	66	86	6.8E-15	T	21-06-2016	IPR001663	Aromatic-ring-hydroxylating dioxygenase, alpha subunit
NODE_115_length_4002_cov_2.11477_ID_229_15	6e78452cc7a6b847a22eccba1177f2ec	332	PRINTS	PR00090	Ring hydroxylating dioxygenase alpha-subunit signature	144	166	6.8E-15	T	21-06-2016	IPR001663	Aromatic-ring-hydroxylating dioxygenase, alpha subunit
NODE_115_length_4002_cov_2.11477_ID_229_15	6e78452cc7a6b847a22eccba1177f2ec	332	PRINTS	PR00090	Ring hydroxylating dioxygenase alpha-subunit signature	107	133	6.8E-15	T	21-06-2016	IPR001663	Aromatic-ring-hydroxylating dioxygenase, alpha subunit
NODE_115_length_4002_cov_2.11477_ID_229_15	6e78452cc7a6b847a22eccba1177f2ec	332	PRINTS	PR00090	Ring hydroxylating dioxygenase alpha-subunit signature	25	40	6.8E-15	T	21-06-2016	IPR001663	Aromatic-ring-hydroxylating dioxygenase, alpha subunit
NODE_115_length_4002_cov_2.11477_ID_229_15	6e78452cc7a6b847a22eccba1177f2ec	332	CDD	cd03469	Rieske_RO_Alpha_N	11	127	4.22352E-48	T	21-06-2016
NODE_115_length_4002_cov_2.11477_ID_229_15	6e78452cc7a6b847a22eccba1177f2ec	332	Pfam	PF00848	Ring hydroxylating alpha subunit (catalytic domain)	144	330	1.3E-39	T	21-06-2016	IPR015879	Aromatic-ring-hydroxylating dioxygenase, alpha subunit, C-terminal domain
NODE_115_length_4002_cov_2.11477_ID_229_15	6e78452cc7a6b847a22eccba1177f2ec	332	Gene3D	G3DSA:2.102.10.10		10	113	1.1E-26	T	21-06-2016	IPR017941	Rieske [2Fe-2S] iron-sulphur domain
NODE_115_length_4002_cov_2.11477_ID_229_15	6e78452cc7a6b847a22eccba1177f2ec	332	PANTHER	PTHR21266:SF2		1	330	7.2E-101	T	21-06-2016
NODE_115_length_4002_cov_2.11477_ID_229_15	6e78452cc7a6b847a22eccba1177f2ec	332	ProSiteProfiles	PS51296	Rieske [2Fe-2S] iron-sulfur domain profile.	11	118	29.141	T	21-06-2016	IPR017941	Rieske [2Fe-2S] iron-sulphur domain
NODE_115_length_4002_cov_2.11477_ID_229_15	6e78452cc7a6b847a22eccba1177f2ec	332	Gene3D	G3DSA:3.90.380.10		114	327	5.4E-36	T	21-06-2016	IPR015879	Aromatic-ring-hydroxylating dioxygenase, alpha subunit, C-terminal domain
NODE_115_length_4002_cov_2.11477_ID_229_15	6e78452cc7a6b847a22eccba1177f2ec	332	ProSitePatterns	PS00570	Bacterial ring hydroxylating dioxygenases alpha-subunit signature.	53	75	-	T	21-06-2016	IPR015881	Aromatic-ring-hydroxylating dioxygenase, 2Fe-2S-binding site
NODE_115_length_4002_cov_2.11477_ID_229_15	6e78452cc7a6b847a22eccba1177f2ec	332	PANTHER	PTHR21266		1	330	7.2E-101	T	21-06-2016
NODE_115_length_4002_cov_2.11477_ID_229_15	6e78452cc7a6b847a22eccba1177f2ec	332	CDD	cd08883	RHO_alpha_C_CMO-like	149	330	3.22089E-94	T	21-06-2016
NODE_115_length_4002_cov_2.11477_ID_229_15	6e78452cc7a6b847a22eccba1177f2ec	332	Pfam	PF00355	Rieske [2Fe-2S] domain	10	94	4.7E-18	T	21-06-2016	IPR017941	Rieske [2Fe-2S] iron-sulphur domain
NODE_115_length_4002_cov_2.11477_ID_229_15	6e78452cc7a6b847a22eccba1177f2ec	332	SUPERFAMILY	SSF50022		2	121	4.84E-41	T	21-06-2016	IPR017941	Rieske [2Fe-2S] iron-sulphur domain
NODE_115_length_4002_cov_2.11477_ID_229_15	6e78452cc7a6b847a22eccba1177f2ec	332	SUPERFAMILY	SSF55961		124	330	1.81E-49	T	21-06-2016
NODE_70_length_4852_cov_2.18386_ID_139_6	d7b1fe54269b3718b989c7b176035e70	295	SUPERFAMILY	SSF53335		25	285	2.16E-47	T	21-06-2016	IPR029063	S-adenosyl-L-methionine-dependent methyltransferase
NODE_70_length_4852_cov_2.18386_ID_139_6	d7b1fe54269b3718b989c7b176035e70	295	PANTHER	PTHR30481		3	295	4.2E-135	T	21-06-2016
NODE_70_length_4852_cov_2.18386_ID_139_6	d7b1fe54269b3718b989c7b176035e70	295	Gene3D	G3DSA:3.40.50.150		181	285	2.0E-35	T	21-06-2016	IPR029063	S-adenosyl-L-methionine-dependent methyltransferase
NODE_70_length_4852_cov_2.18386_ID_139_6	d7b1fe54269b3718b989c7b176035e70	295	Gene3D	G3DSA:3.40.50.150		24	79	2.0E-35	T	21-06-2016	IPR029063	S-adenosyl-L-methionine-dependent methyltransferase
NODE_70_length_4852_cov_2.18386_ID_139_6	d7b1fe54269b3718b989c7b176035e70	295	Pfam	PF02086	D12 class N6 adenine-specific DNA methyltransferase	27	262	1.3E-19	T	21-06-2016	IPR012327	D12 class N6 adenine-specific DNA methyltransferase
NODE_70_length_4852_cov_2.18386_ID_139_6	d7b1fe54269b3718b989c7b176035e70	295	PIRSF	PIRSF000398		8	289	9.7E-56	T	21-06-2016	IPR012263	Adenine modification methylase, M.EcoRV-type
NODE_70_length_4852_cov_2.18386_ID_139_6	d7b1fe54269b3718b989c7b176035e70	295	PRINTS	PR00505	D12 class N6 adenine-specific DNA methyltransferase signature	48	62	1.2E-9	T	21-06-2016	IPR012327	D12 class N6 adenine-specific DNA methyltransferase
NODE_70_length_4852_cov_2.18386_ID_139_6	d7b1fe54269b3718b989c7b176035e70	295	PRINTS	PR00505	D12 class N6 adenine-specific DNA methyltransferase signature	68	81	1.2E-9	T	21-06-2016	IPR012327	D12 class N6 adenine-specific DNA methyltransferase
NODE_70_length_4852_cov_2.18386_ID_139_6	d7b1fe54269b3718b989c7b176035e70	295	PRINTS	PR00505	D12 class N6 adenine-specific DNA methyltransferase signature	197	209	1.2E-9	T	21-06-2016	IPR012327	D12 class N6 adenine-specific DNA methyltransferase
NODE_70_length_4852_cov_2.18386_ID_139_6	d7b1fe54269b3718b989c7b176035e70	295	PRINTS	PR00505	D12 class N6 adenine-specific DNA methyltransferase signature	27	43	1.2E-9	T	21-06-2016	IPR012327	D12 class N6 adenine-specific DNA methyltransferase
NODE_70_length_4852_cov_2.18386_ID_139_6	d7b1fe54269b3718b989c7b176035e70	295	PANTHER	PTHR30481:SF4		3	295	4.2E-135	T	21-06-2016
NODE_93_length_4304_cov_4.20828_ID_185_7	573d0c0580ead8367f4f414747724427	523	SMART	SM00028		332	365	4.1E-4	T	21-06-2016	IPR019734	Tetratricopeptide repeat
NODE_93_length_4304_cov_4.20828_ID_185_7	573d0c0580ead8367f4f414747724427	523	SMART	SM00028		366	399	0.0036	T	21-06-2016	IPR019734	Tetratricopeptide repeat
NODE_93_length_4304_cov_4.20828_ID_185_7	573d0c0580ead8367f4f414747724427	523	SMART	SM00028		434	467	0.072	T	21-06-2016	IPR019734	Tetratricopeptide repeat
NODE_93_length_4304_cov_4.20828_ID_185_7	573d0c0580ead8367f4f414747724427	523	SMART	SM00028		298	331	49.0	T	21-06-2016	IPR019734	Tetratricopeptide repeat
NODE_93_length_4304_cov_4.20828_ID_185_7	573d0c0580ead8367f4f414747724427	523	SMART	SM00028		264	297	110.0	T	21-06-2016	IPR019734	Tetratricopeptide repeat
NODE_93_length_4304_cov_4.20828_ID_185_7	573d0c0580ead8367f4f414747724427	523	SMART	SM00028		144	177	0.34	T	21-06-2016	IPR019734	Tetratricopeptide repeat
NODE_93_length_4304_cov_4.20828_ID_185_7	573d0c0580ead8367f4f414747724427	523	SMART	SM00028		76	109	0.23	T	21-06-2016	IPR019734	Tetratricopeptide repeat
NODE_93_length_4304_cov_4.20828_ID_185_7	573d0c0580ead8367f4f414747724427	523	SMART	SM00028		110	143	4.6E-8	T	21-06-2016	IPR019734	Tetratricopeptide repeat
NODE_93_length_4304_cov_4.20828_ID_185_7	573d0c0580ead8367f4f414747724427	523	SMART	SM00028		178	211	1.2	T	21-06-2016	IPR019734	Tetratricopeptide repeat
NODE_93_length_4304_cov_4.20828_ID_185_7	573d0c0580ead8367f4f414747724427	523	SMART	SM00028		400	433	4.2	T	21-06-2016	IPR019734	Tetratricopeptide repeat
NODE_93_length_4304_cov_4.20828_ID_185_7	573d0c0580ead8367f4f414747724427	523	ProSiteProfiles	PS50005	TPR repeat profile.	434	467	9.352	T	21-06-2016	IPR019734	Tetratricopeptide repeat
NODE_93_length_4304_cov_4.20828_ID_185_7	573d0c0580ead8367f4f414747724427	523	ProSiteProfiles	PS50005	TPR repeat profile.	76	109	9.322	T	21-06-2016	IPR019734	Tetratricopeptide repeat
NODE_93_length_4304_cov_4.20828_ID_185_7	573d0c0580ead8367f4f414747724427	523	ProSiteProfiles	PS50005	TPR repeat profile.	178	211	8.585	T	21-06-2016	IPR019734	Tetratricopeptide repeat
NODE_93_length_4304_cov_4.20828_ID_185_7	573d0c0580ead8367f4f414747724427	523	ProSiteProfiles	PS50005	TPR repeat profile.	298	331	6.077	T	21-06-2016	IPR019734	Tetratricopeptide repeat
NODE_93_length_4304_cov_4.20828_ID_185_7	573d0c0580ead8367f4f414747724427	523	ProSiteProfiles	PS50005	TPR repeat profile.	400	433	10.266	T	21-06-2016	IPR019734	Tetratricopeptide repeat
NODE_93_length_4304_cov_4.20828_ID_185_7	573d0c0580ead8367f4f414747724427	523	PANTHER	PTHR23083		72	483	7.0E-185	T	21-06-2016
NODE_93_length_4304_cov_4.20828_ID_185_7	573d0c0580ead8367f4f414747724427	523	ProSiteProfiles	PS50005	TPR repeat profile.	230	263	6.933	T	21-06-2016	IPR019734	Tetratricopeptide repeat
NODE_93_length_4304_cov_4.20828_ID_185_7	573d0c0580ead8367f4f414747724427	523	Pfam	PF13414	TPR repeat	339	380	2.2E-8	T	21-06-2016	IPR011990	Tetratricopeptide-like helical domain
NODE_93_length_4304_cov_4.20828_ID_185_7	573d0c0580ead8367f4f414747724427	523	Pfam	PF13414	TPR repeat	83	124	6.0E-12	T	21-06-2016	IPR011990	Tetratricopeptide-like helical domain
NODE_93_length_4304_cov_4.20828_ID_185_7	573d0c0580ead8367f4f414747724427	523	PANTHER	PTHR23083		38	52	7.0E-185	T	21-06-2016
NODE_93_length_4304_cov_4.20828_ID_185_7	573d0c0580ead8367f4f414747724427	523	ProSiteProfiles	PS50005	TPR repeat profile.	110	143	12.361	T	21-06-2016	IPR019734	Tetratricopeptide repeat
NODE_93_length_4304_cov_4.20828_ID_185_7	573d0c0580ead8367f4f414747724427	523	PANTHER	PTHR23083:SF417		38	52	7.0E-185	T	21-06-2016
NODE_93_length_4304_cov_4.20828_ID_185_7	573d0c0580ead8367f4f414747724427	523	ProSiteProfiles	PS50005	TPR repeat profile.	366	399	9.234	T	21-06-2016	IPR019734	Tetratricopeptide repeat
NODE_93_length_4304_cov_4.20828_ID_185_7	573d0c0580ead8367f4f414747724427	523	ProSiteProfiles	PS50005	TPR repeat profile.	144	177	8.26	T	21-06-2016	IPR019734	Tetratricopeptide repeat
NODE_93_length_4304_cov_4.20828_ID_185_7	573d0c0580ead8367f4f414747724427	523	ProSiteProfiles	PS50005	TPR repeat profile.	332	365	11.063	T	21-06-2016	IPR019734	Tetratricopeptide repeat
NODE_93_length_4304_cov_4.20828_ID_185_7	573d0c0580ead8367f4f414747724427	523	Gene3D	G3DSA:1.25.40.10		392	493	4.4E-20	T	21-06-2016	IPR011990	Tetratricopeptide-like helical domain
NODE_93_length_4304_cov_4.20828_ID_185_7	573d0c0580ead8367f4f414747724427	523	Gene3D	G3DSA:1.25.40.10		280	391	3.2E-23	T	21-06-2016	IPR011990	Tetratricopeptide-like helical domain
NODE_93_length_4304_cov_4.20828_ID_185_7	573d0c0580ead8367f4f414747724427	523	SUPERFAMILY	SSF48452		404	492	1.52E-15	T	21-06-2016	IPR011990	Tetratricopeptide-like helical domain
NODE_93_length_4304_cov_4.20828_ID_185_7	573d0c0580ead8367f4f414747724427	523	SUPERFAMILY	SSF48452		149	433	3.24E-39	T	21-06-2016	IPR011990	Tetratricopeptide-like helical domain
NODE_93_length_4304_cov_4.20828_ID_185_7	573d0c0580ead8367f4f414747724427	523	ProSiteProfiles	PS50293	TPR repeat region circular profile.	76	501	73.532	T	21-06-2016	IPR013026	Tetratricopeptide repeat-containing domain
NODE_93_length_4304_cov_4.20828_ID_185_7	573d0c0580ead8367f4f414747724427	523	Gene3D	G3DSA:1.25.40.10		33	279	3.6E-41	T	21-06-2016	IPR011990	Tetratricopeptide-like helical domain
NODE_93_length_4304_cov_4.20828_ID_185_7	573d0c0580ead8367f4f414747724427	523	SUPERFAMILY	SSF48452		33	163	2.02E-22	T	21-06-2016	IPR011990	Tetratricopeptide-like helical domain
NODE_93_length_4304_cov_4.20828_ID_185_7	573d0c0580ead8367f4f414747724427	523	PANTHER	PTHR23083:SF417		72	483	7.0E-185	T	21-06-2016
NODE_93_length_4304_cov_4.20828_ID_185_7	573d0c0580ead8367f4f414747724427	523	Pfam	PF13432	Tetratricopeptide repeat	127	178	4.5E-4	T	21-06-2016
NODE_93_length_4304_cov_4.20828_ID_185_7	573d0c0580ead8367f4f414747724427	523	Pfam	PF13432	Tetratricopeptide repeat	449	495	3.3E-6	T	21-06-2016
NODE_93_length_4304_cov_4.20828_ID_185_7	573d0c0580ead8367f4f414747724427	523	Pfam	PF13432	Tetratricopeptide repeat	235	289	2.7E-4	T	21-06-2016
NODE_93_length_4304_cov_4.20828_ID_185_7	573d0c0580ead8367f4f414747724427	523	Pfam	PF13432	Tetratricopeptide repeat	385	433	1.9E-5	T	21-06-2016
NODE_93_length_4304_cov_4.20828_ID_185_7	573d0c0580ead8367f4f414747724427	523	ProSiteProfiles	PS50005	TPR repeat profile.	264	297	5.576	T	21-06-2016	IPR019734	Tetratricopeptide repeat
NODE_145_length_3647_cov_2.58602_ID_289_1	6dd3e03149d5a6d4785dbb13eef1a9a0	193	SMART	SM00862		104	180	4.0E-25	T	21-06-2016	IPR001867	OmpR/PhoB-type DNA-binding domain
NODE_145_length_3647_cov_2.58602_ID_289_1	6dd3e03149d5a6d4785dbb13eef1a9a0	193	Gene3D	G3DSA:3.40.50.2300		1	104	6.9E-32	T	21-06-2016
NODE_145_length_3647_cov_2.58602_ID_289_1	6dd3e03149d5a6d4785dbb13eef1a9a0	193	SMART	SM00448		1	67	1.7E-5	T	21-06-2016	IPR001789	Signal transduction response regulator, receiver domain
NODE_145_length_3647_cov_2.58602_ID_289_1	6dd3e03149d5a6d4785dbb13eef1a9a0	193	Gene3D	G3DSA:1.10.10.10		105	181	4.1E-31	T	21-06-2016	IPR011991	Winged helix-turn-helix DNA-binding domain
NODE_145_length_3647_cov_2.58602_ID_289_1	6dd3e03149d5a6d4785dbb13eef1a9a0	193	PANTHER	PTHR26402		1	182	3.2E-87	T	21-06-2016
NODE_145_length_3647_cov_2.58602_ID_289_1	6dd3e03149d5a6d4785dbb13eef1a9a0	193	Pfam	PF00486	Transcriptional regulatory protein, C terminal	104	180	8.4E-24	T	21-06-2016	IPR001867	OmpR/PhoB-type DNA-binding domain
NODE_145_length_3647_cov_2.58602_ID_289_1	6dd3e03149d5a6d4785dbb13eef1a9a0	193	CDD	cd00156	REC	1	71	4.28949E-30	T	21-06-2016
NODE_145_length_3647_cov_2.58602_ID_289_1	6dd3e03149d5a6d4785dbb13eef1a9a0	193	PANTHER	PTHR26402:SF476		1	182	3.2E-87	T	21-06-2016
NODE_145_length_3647_cov_2.58602_ID_289_1	6dd3e03149d5a6d4785dbb13eef1a9a0	193	SUPERFAMILY	SSF52172		1	83	6.69E-31	T	21-06-2016	IPR011006	CheY-like superfamily
NODE_145_length_3647_cov_2.58602_ID_289_1	6dd3e03149d5a6d4785dbb13eef1a9a0	193	ProSiteProfiles	PS51755	OmpR/PhoB-type DNA-binding domain profile.	82	182	40.387	T	21-06-2016	IPR001867	OmpR/PhoB-type DNA-binding domain
NODE_145_length_3647_cov_2.58602_ID_289_1	6dd3e03149d5a6d4785dbb13eef1a9a0	193	Pfam	PF00072	Response regulator receiver domain	1	68	5.0E-20	T	21-06-2016	IPR001789	Signal transduction response regulator, receiver domain
NODE_145_length_3647_cov_2.58602_ID_289_1	6dd3e03149d5a6d4785dbb13eef1a9a0	193	SUPERFAMILY	SSF46894		89	181	8.5E-28	T	21-06-2016	IPR016032	Signal transduction response regulator, C-terminal effector
NODE_145_length_3647_cov_2.58602_ID_289_1	6dd3e03149d5a6d4785dbb13eef1a9a0	193	ProSiteProfiles	PS50110	Response regulatory domain profile.	1	71	36.912	T	21-06-2016	IPR001789	Signal transduction response regulator, receiver domain
NODE_145_length_3647_cov_2.58602_ID_289_1	6dd3e03149d5a6d4785dbb13eef1a9a0	193	CDD	cd00383	trans_reg_C	89	180	8.43035E-34	T	21-06-2016	IPR001867	OmpR/PhoB-type DNA-binding domain
NODE_56_length_5228_cov_2.89909_ID_111_2	ec314e96874a76a875b4d0fbeddeac07	371	PANTHER	PTHR10632		2	370	1.8E-204	T	21-06-2016
NODE_56_length_5228_cov_2.89909_ID_111_2	ec314e96874a76a875b4d0fbeddeac07	371	SUPERFAMILY	SSF51905		98	233	3.69E-25	T	21-06-2016	IPR023753	FAD/NAD(P)-binding domain
NODE_56_length_5228_cov_2.89909_ID_111_2	ec314e96874a76a875b4d0fbeddeac07	371	PANTHER	PTHR10632:SF2		2	370	1.8E-204	T	21-06-2016
NODE_56_length_5228_cov_2.89909_ID_111_2	ec314e96874a76a875b4d0fbeddeac07	371	Pfam	PF07992	Pyridine nucleotide-disulphide oxidoreductase	178	278	3.2E-6	T	21-06-2016	IPR023753	FAD/NAD(P)-binding domain
NODE_56_length_5228_cov_2.89909_ID_111_2	ec314e96874a76a875b4d0fbeddeac07	371	Gene3D	G3DSA:3.50.50.60		6	93	1.7E-44	T	21-06-2016	IPR023753	FAD/NAD(P)-binding domain
NODE_56_length_5228_cov_2.89909_ID_111_2	ec314e96874a76a875b4d0fbeddeac07	371	Gene3D	G3DSA:3.50.50.60		234	303	1.7E-44	T	21-06-2016	IPR023753	FAD/NAD(P)-binding domain
NODE_56_length_5228_cov_2.89909_ID_111_2	ec314e96874a76a875b4d0fbeddeac07	371	SUPERFAMILY	SSF51905		6	121	2.08E-19	T	21-06-2016	IPR023753	FAD/NAD(P)-binding domain
NODE_29_length_6106_cov_3.16311_ID_57_12	4ec3a90246c4bc8254c879dc98fe4a46	299	ProSiteProfiles	PS50893	ATP-binding cassette, ABC transporter-type domain profile.	44	284	22.756	T	21-06-2016	IPR003439	ABC transporter-like
NODE_29_length_6106_cov_3.16311_ID_57_12	4ec3a90246c4bc8254c879dc98fe4a46	299	SUPERFAMILY	SSF52540		36	285	6.49E-88	T	21-06-2016	IPR027417	P-loop containing nucleoside triphosphate hydrolase
NODE_29_length_6106_cov_3.16311_ID_57_12	4ec3a90246c4bc8254c879dc98fe4a46	299	ProSitePatterns	PS00211	ABC transporters family signature.	187	201	-	T	21-06-2016	IPR017871	ABC transporter, conserved site
NODE_29_length_6106_cov_3.16311_ID_57_12	4ec3a90246c4bc8254c879dc98fe4a46	299	SMART	SM00382		75	261	8.3E-14	T	21-06-2016	IPR003593	AAA+ ATPase domain
NODE_29_length_6106_cov_3.16311_ID_57_12	4ec3a90246c4bc8254c879dc98fe4a46	299	PANTHER	PTHR24221		2	296	9.2E-144	T	21-06-2016
NODE_29_length_6106_cov_3.16311_ID_57_12	4ec3a90246c4bc8254c879dc98fe4a46	299	Gene3D	G3DSA:3.40.50.300		44	279	1.2E-79	T	21-06-2016	IPR027417	P-loop containing nucleoside triphosphate hydrolase
NODE_29_length_6106_cov_3.16311_ID_57_12	4ec3a90246c4bc8254c879dc98fe4a46	299	Pfam	PF00005	ABC transporter	66	215	8.8E-33	T	21-06-2016	IPR003439	ABC transporter-like
NODE_104_length_4093_cov_2.5416_ID_207_6	1c61a36933f01dcf03b37a01d6182d9b	348	SUPERFAMILY	SSF56553		73	193	3.14E-43	T	21-06-2016	IPR011262	DNA-directed RNA polymerase, insert domain	KEGG: 00230+2.7.7.6|KEGG: 00240+2.7.7.6
NODE_104_length_4093_cov_2.5416_ID_207_6	1c61a36933f01dcf03b37a01d6182d9b	348	Hamap	MF_00059	DNA-directed RNA polymerase subunit alpha [rpoA].	26	338	34.518	T	21-06-2016	IPR011773	DNA-directed RNA polymerase, alpha subunit	KEGG: 00230+2.7.7.6|KEGG: 00240+2.7.7.6
NODE_104_length_4093_cov_2.5416_ID_207_6	1c61a36933f01dcf03b37a01d6182d9b	348	SMART	SM00662		43	249	3.1E-79	T	21-06-2016	IPR011263	DNA-directed RNA polymerase, RpoA/D/Rpb3-type	KEGG: 00230+2.7.7.6|KEGG: 00240+2.7.7.6
NODE_104_length_4093_cov_2.5416_ID_207_6	1c61a36933f01dcf03b37a01d6182d9b	348	ProDom	PD001179	RNA POLYMERASE ALPHA DNA-DIRECTED SUBUNIT CHAIN NUCLEOTIDYLTRANSFERASE TRANSFERASE TRANSCRIPTION TRANSCRIPTASE	275	330	6.0E-12	T	21-06-2016	IPR011260	RNA polymerase, alpha subunit, C-terminal	KEGG: 00230+2.7.7.6|KEGG: 00240+2.7.7.6
NODE_104_length_4093_cov_2.5416_ID_207_6	1c61a36933f01dcf03b37a01d6182d9b	348	Pfam	PF01000	RNA polymerase Rpb3/RpoA insert domain	80	176	1.4E-22	T	21-06-2016	IPR011262	DNA-directed RNA polymerase, insert domain	KEGG: 00230+2.7.7.6|KEGG: 00240+2.7.7.6
NODE_104_length_4093_cov_2.5416_ID_207_6	1c61a36933f01dcf03b37a01d6182d9b	348	PANTHER	PTHR32108		26	331	6.3E-123	T	21-06-2016
NODE_104_length_4093_cov_2.5416_ID_207_6	1c61a36933f01dcf03b37a01d6182d9b	348	Pfam	PF03118	Bacterial RNA polymerase, alpha chain C terminal domain	271	326	2.1E-22	T	21-06-2016	IPR011260	RNA polymerase, alpha subunit, C-terminal	KEGG: 00230+2.7.7.6|KEGG: 00240+2.7.7.6
NODE_104_length_4093_cov_2.5416_ID_207_6	1c61a36933f01dcf03b37a01d6182d9b	348	CDD	cd06928	RNAP_alpha_NTD	34	241	2.00764E-110	T	21-06-2016
NODE_104_length_4093_cov_2.5416_ID_207_6	1c61a36933f01dcf03b37a01d6182d9b	348	SUPERFAMILY	SSF47789		270	334	1.7E-19	T	21-06-2016
NODE_104_length_4093_cov_2.5416_ID_207_6	1c61a36933f01dcf03b37a01d6182d9b	348	Gene3D	G3DSA:1.10.150.20		270	331	7.6E-24	T	21-06-2016
NODE_104_length_4093_cov_2.5416_ID_207_6	1c61a36933f01dcf03b37a01d6182d9b	348	PANTHER	PTHR32108:SF0		26	331	6.3E-123	T	21-06-2016
NODE_104_length_4093_cov_2.5416_ID_207_6	1c61a36933f01dcf03b37a01d6182d9b	348	TIGRFAM	TIGR02027	rpoA: DNA-directed RNA polymerase, alpha subunit	43	330	1.8E-105	T	21-06-2016	IPR011773	DNA-directed RNA polymerase, alpha subunit	KEGG: 00230+2.7.7.6|KEGG: 00240+2.7.7.6
NODE_104_length_4093_cov_2.5416_ID_207_6	1c61a36933f01dcf03b37a01d6182d9b	348	SUPERFAMILY	SSF55257		194	248	1.18E-30	T	21-06-2016	IPR009025	DNA-directed RNA polymerase, RBP11-like dimerisation domain	KEGG: 00230+2.7.7.6|KEGG: 00240+2.7.7.6
NODE_104_length_4093_cov_2.5416_ID_207_6	1c61a36933f01dcf03b37a01d6182d9b	348	SUPERFAMILY	SSF55257		30	73	1.18E-30	T	21-06-2016	IPR009025	DNA-directed RNA polymerase, RBP11-like dimerisation domain	KEGG: 00230+2.7.7.6|KEGG: 00240+2.7.7.6
NODE_104_length_4093_cov_2.5416_ID_207_6	1c61a36933f01dcf03b37a01d6182d9b	348	Gene3D	G3DSA:3.30.1360.10		28	86	1.1E-11	T	21-06-2016
NODE_104_length_4093_cov_2.5416_ID_207_6	1c61a36933f01dcf03b37a01d6182d9b	348	Gene3D	G3DSA:2.170.120.12		87	192	3.2E-45	T	21-06-2016	IPR011262	DNA-directed RNA polymerase, insert domain	KEGG: 00230+2.7.7.6|KEGG: 00240+2.7.7.6
NODE_104_length_4093_cov_2.5416_ID_207_6	1c61a36933f01dcf03b37a01d6182d9b	348	Pfam	PF01193	RNA polymerase Rpb3/Rpb11 dimerisation domain	49	241	5.4E-22	T	21-06-2016	IPR009025	DNA-directed RNA polymerase, RBP11-like dimerisation domain	KEGG: 00230+2.7.7.6|KEGG: 00240+2.7.7.6
NODE_94_length_4298_cov_2.9267_ID_187_2	6941f49b45f4f3fce38a2383c1f0a918	143	Pfam	PF00072	Response regulator receiver domain	7	111	9.4E-23	T	21-06-2016	IPR001789	Signal transduction response regulator, receiver domain
NODE_94_length_4298_cov_2.9267_ID_187_2	6941f49b45f4f3fce38a2383c1f0a918	143	PANTHER	PTHR24421:SF21		4	134	5.9E-50	T	21-06-2016
NODE_94_length_4298_cov_2.9267_ID_187_2	6941f49b45f4f3fce38a2383c1f0a918	143	SMART	SM00448		5	126	2.3E-21	T	21-06-2016	IPR001789	Signal transduction response regulator, receiver domain
NODE_94_length_4298_cov_2.9267_ID_187_2	6941f49b45f4f3fce38a2383c1f0a918	143	ProSiteProfiles	PS50110	Response regulatory domain profile.	6	123	36.921	T	21-06-2016	IPR001789	Signal transduction response regulator, receiver domain
NODE_94_length_4298_cov_2.9267_ID_187_2	6941f49b45f4f3fce38a2383c1f0a918	143	CDD	cd00156	REC	8	129	6.89462E-21	T	21-06-2016
NODE_94_length_4298_cov_2.9267_ID_187_2	6941f49b45f4f3fce38a2383c1f0a918	143	SUPERFAMILY	SSF52172		2	119	1.71E-26	T	21-06-2016	IPR011006	CheY-like superfamily
NODE_94_length_4298_cov_2.9267_ID_187_2	6941f49b45f4f3fce38a2383c1f0a918	143	Gene3D	G3DSA:3.40.50.2300		2	127	7.8E-27	T	21-06-2016
NODE_94_length_4298_cov_2.9267_ID_187_2	6941f49b45f4f3fce38a2383c1f0a918	143	PANTHER	PTHR24421		4	134	5.9E-50	T	21-06-2016
NODE_38_length_5618_cov_6.00234_ID_75_14	f1a9bd04892ab5c4922b0a5c8e897803	119	Gene3D	G3DSA:3.40.50.300		5	118	3.0E-6	T	21-06-2016	IPR027417	P-loop containing nucleoside triphosphate hydrolase
NODE_38_length_5618_cov_6.00234_ID_75_14	f1a9bd04892ab5c4922b0a5c8e897803	119	SUPERFAMILY	SSF52540		3	117	2.61E-5	T	21-06-2016	IPR027417	P-loop containing nucleoside triphosphate hydrolase
NODE_63_length_5094_cov_1.95317_ID_125_2	ec7f228ec98c97290d4713eaa1d912ee	345	PANTHER	PTHR11780:SF0		176	224	8.0E-28	T	21-06-2016
NODE_63_length_5094_cov_1.95317_ID_125_2	ec7f228ec98c97290d4713eaa1d912ee	345	SUPERFAMILY	SSF142984		176	231	2.48E-13	T	21-06-2016
NODE_63_length_5094_cov_1.95317_ID_125_2	ec7f228ec98c97290d4713eaa1d912ee	345	PANTHER	PTHR11780		176	224	8.0E-28	T	21-06-2016
NODE_63_length_5094_cov_1.95317_ID_125_2	ec7f228ec98c97290d4713eaa1d912ee	345	Pfam	PF10531	SLBB domain	178	225	4.3E-7	T	21-06-2016	IPR019554	Soluble ligand binding domain	Reactome: R-HSA-611105|Reactome: R-HSA-6799198
NODE_175_length_3367_cov_1.77657_ID_349_2	45fdf159cb898f6039d2548538a58411	184	Coils	Coil		64	84	-	T	21-06-2016
NODE_44_length_5404_cov_5.58572_ID_87_25	37ffc90fee05d7c4d115c55756d59340	509	Pfam	PF02768	DNA polymerase III beta subunit, C-terminal domain	395	468	2.1E-7	T	21-06-2016	IPR022635	DNA polymerase III, beta chain, C-terminal	KEGG: 00230+2.7.7.7|KEGG: 00240+2.7.7.7
NODE_44_length_5404_cov_5.58572_ID_87_25	37ffc90fee05d7c4d115c55756d59340	509	Gene3D	G3DSA:3.10.150.10		145	266	1.3E-26	T	21-06-2016
NODE_44_length_5404_cov_5.58572_ID_87_25	37ffc90fee05d7c4d115c55756d59340	509	Gene3D	G3DSA:3.10.150.10		276	397	6.8E-29	T	21-06-2016
NODE_44_length_5404_cov_5.58572_ID_87_25	37ffc90fee05d7c4d115c55756d59340	509	TIGRFAM	TIGR00663	dnan: DNA polymerase III, beta subunit	146	468	6.2E-67	T	21-06-2016	IPR001001	DNA polymerase III, beta chain	KEGG: 00230+2.7.7.7|KEGG: 00240+2.7.7.7
NODE_44_length_5404_cov_5.58572_ID_87_25	37ffc90fee05d7c4d115c55756d59340	509	SMART	SM00480		162	499	8.8E-63	T	21-06-2016	IPR001001	DNA polymerase III, beta chain	KEGG: 00230+2.7.7.7|KEGG: 00240+2.7.7.7
NODE_44_length_5404_cov_5.58572_ID_87_25	37ffc90fee05d7c4d115c55756d59340	509	SUPERFAMILY	SSF55979		146	262	5.23E-22	T	21-06-2016
NODE_44_length_5404_cov_5.58572_ID_87_25	37ffc90fee05d7c4d115c55756d59340	509	CDD	cd00140	beta_clamp	146	468	5.27732E-99	T	21-06-2016
NODE_44_length_5404_cov_5.58572_ID_87_25	37ffc90fee05d7c4d115c55756d59340	509	PANTHER	PTHR30478		147	468	4.1E-85	T	21-06-2016
NODE_44_length_5404_cov_5.58572_ID_87_25	37ffc90fee05d7c4d115c55756d59340	509	SUPERFAMILY	SSF55979		394	469	7.33E-8	T	21-06-2016
NODE_44_length_5404_cov_5.58572_ID_87_25	37ffc90fee05d7c4d115c55756d59340	509	SUPERFAMILY	SSF55979		278	392	3.64E-20	T	21-06-2016
NODE_44_length_5404_cov_5.58572_ID_87_25	37ffc90fee05d7c4d115c55756d59340	509	Gene3D	G3DSA:3.10.150.10		398	468	2.8E-8	T	21-06-2016
NODE_44_length_5404_cov_5.58572_ID_87_25	37ffc90fee05d7c4d115c55756d59340	509	Pfam	PF00712	DNA polymerase III beta subunit, N-terminal domain	146	265	5.9E-21	T	21-06-2016	IPR022634	DNA polymerase III, beta chain, N-terminal	KEGG: 00230+2.7.7.7|KEGG: 00240+2.7.7.7
NODE_44_length_5404_cov_5.58572_ID_87_25	37ffc90fee05d7c4d115c55756d59340	509	Pfam	PF02767	DNA polymerase III beta subunit, central domain	279	392	3.9E-29	T	21-06-2016	IPR022637	DNA polymerase III, beta chain, central	KEGG: 00230+2.7.7.7|KEGG: 00240+2.7.7.7
NODE_62_length_5109_cov_3.42006_ID_123_3	b58389a9819a1be987093a345f7b320b	119	PANTHER	PTHR31308		4	119	6.9E-36	T	21-06-2016
NODE_62_length_5109_cov_3.42006_ID_123_3	b58389a9819a1be987093a345f7b320b	119	Gene3D	G3DSA:3.20.20.80		7	110	4.5E-16	T	21-06-2016	IPR013781	Glycoside hydrolase, catalytic domain
NODE_62_length_5109_cov_3.42006_ID_123_3	b58389a9819a1be987093a345f7b320b	119	PANTHER	PTHR31308:SF2		4	119	6.9E-36	T	21-06-2016
NODE_62_length_5109_cov_3.42006_ID_123_3	b58389a9819a1be987093a345f7b320b	119	SUPERFAMILY	SSF51445		8	110	4.29E-19	T	21-06-2016	IPR017853	Glycoside hydrolase superfamily
NODE_93_length_4304_cov_4.20828_ID_185_2	ea305ed9e70bad46ae00b4c7114ba858	171	Pfam	PF13432	Tetratricopeptide repeat	82	140	6.0E-6	T	21-06-2016
NODE_93_length_4304_cov_4.20828_ID_185_2	ea305ed9e70bad46ae00b4c7114ba858	171	Pfam	PF13432	Tetratricopeptide repeat	13	73	1.8E-7	T	21-06-2016
NODE_93_length_4304_cov_4.20828_ID_185_2	ea305ed9e70bad46ae00b4c7114ba858	171	Gene3D	G3DSA:1.25.40.10		12	140	7.1E-23	T	21-06-2016	IPR011990	Tetratricopeptide-like helical domain
NODE_93_length_4304_cov_4.20828_ID_185_2	ea305ed9e70bad46ae00b4c7114ba858	171	ProSiteProfiles	PS50005	TPR repeat profile.	111	144	6.195	T	21-06-2016	IPR019734	Tetratricopeptide repeat
NODE_93_length_4304_cov_4.20828_ID_185_2	ea305ed9e70bad46ae00b4c7114ba858	171	ProSiteProfiles	PS50293	TPR repeat region circular profile.	43	144	21.589	T	21-06-2016	IPR013026	Tetratricopeptide repeat-containing domain
NODE_93_length_4304_cov_4.20828_ID_185_2	ea305ed9e70bad46ae00b4c7114ba858	171	ProSiteProfiles	PS50005	TPR repeat profile.	77	110	11.476	T	21-06-2016	IPR019734	Tetratricopeptide repeat
NODE_93_length_4304_cov_4.20828_ID_185_2	ea305ed9e70bad46ae00b4c7114ba858	171	SMART	SM00028		43	76	31.0	T	21-06-2016	IPR019734	Tetratricopeptide repeat
NODE_93_length_4304_cov_4.20828_ID_185_2	ea305ed9e70bad46ae00b4c7114ba858	171	SMART	SM00028		111	144	33.0	T	21-06-2016	IPR019734	Tetratricopeptide repeat
NODE_93_length_4304_cov_4.20828_ID_185_2	ea305ed9e70bad46ae00b4c7114ba858	171	SMART	SM00028		77	110	0.015	T	21-06-2016	IPR019734	Tetratricopeptide repeat
NODE_93_length_4304_cov_4.20828_ID_185_2	ea305ed9e70bad46ae00b4c7114ba858	171	ProSiteProfiles	PS50005	TPR repeat profile.	43	76	7.493	T	21-06-2016	IPR019734	Tetratricopeptide repeat
NODE_93_length_4304_cov_4.20828_ID_185_2	ea305ed9e70bad46ae00b4c7114ba858	171	SUPERFAMILY	SSF48452		12	140	8.26E-21	T	21-06-2016	IPR011990	Tetratricopeptide-like helical domain
NODE_93_length_4304_cov_4.20828_ID_185_2	ea305ed9e70bad46ae00b4c7114ba858	171	PANTHER	PTHR23083		12	139	4.5E-16	T	21-06-2016
NODE_4_length_9617_cov_3.0457_ID_7_5	a457ed2b67420797a20fed9421acf10d	180	Gene3D	G3DSA:3.40.630.30		29	157	1.8E-23	T	21-06-2016	IPR016181	Acyl-CoA N-acyltransferase
NODE_4_length_9617_cov_3.0457_ID_7_5	a457ed2b67420797a20fed9421acf10d	180	SUPERFAMILY	SSF55729		29	168	3.14E-24	T	21-06-2016	IPR016181	Acyl-CoA N-acyltransferase
NODE_4_length_9617_cov_3.0457_ID_7_5	a457ed2b67420797a20fed9421acf10d	180	PANTHER	PTHR23091		1	180	9.9E-20	T	21-06-2016
NODE_4_length_9617_cov_3.0457_ID_7_5	a457ed2b67420797a20fed9421acf10d	180	Pfam	PF00583	Acetyltransferase (GNAT) family	72	149	7.2E-14	T	21-06-2016	IPR000182	GNAT domain
NODE_4_length_9617_cov_3.0457_ID_7_5	a457ed2b67420797a20fed9421acf10d	180	CDD	cd04301	NAT_SF	69	131	1.82728E-10	T	21-06-2016
NODE_4_length_9617_cov_3.0457_ID_7_5	a457ed2b67420797a20fed9421acf10d	180	ProSiteProfiles	PS51186	Gcn5-related N-acetyltransferase (GNAT) domain profile.	28	169	20.588	T	21-06-2016	IPR000182	GNAT domain
NODE_170_length_3412_cov_1.82544_ID_339_19	99a6fd30893b346a03658a7a121ff631	140	PANTHER	PTHR20941		30	140	4.2E-42	T	21-06-2016
NODE_170_length_3412_cov_1.82544_ID_339_19	99a6fd30893b346a03658a7a121ff631	140	Gene3D	G3DSA:3.30.70.560		26	140	2.3E-36	T	21-06-2016	IPR000550	7,8-Dihydro-6-hydroxymethylpterin-pyrophosphokinase, HPPK	KEGG: 00790+2.7.6.3|MetaCyc: PWY-6147|MetaCyc: PWY-6148|MetaCyc: PWY-6797|MetaCyc: PWY-7539
NODE_170_length_3412_cov_1.82544_ID_339_19	99a6fd30893b346a03658a7a121ff631	140	SUPERFAMILY	SSF55083		28	140	3.4E-34	T	21-06-2016	IPR000550	7,8-Dihydro-6-hydroxymethylpterin-pyrophosphokinase, HPPK	KEGG: 00790+2.7.6.3|MetaCyc: PWY-6147|MetaCyc: PWY-6148|MetaCyc: PWY-6797|MetaCyc: PWY-7539
NODE_170_length_3412_cov_1.82544_ID_339_19	99a6fd30893b346a03658a7a121ff631	140	CDD	cd00483	HPPK	30	140	3.39355E-45	T	21-06-2016	IPR000550	7,8-Dihydro-6-hydroxymethylpterin-pyrophosphokinase, HPPK	KEGG: 00790+2.7.6.3|MetaCyc: PWY-6147|MetaCyc: PWY-6148|MetaCyc: PWY-6797|MetaCyc: PWY-7539
NODE_170_length_3412_cov_1.82544_ID_339_19	99a6fd30893b346a03658a7a121ff631	140	PANTHER	PTHR20941:SF1		30	140	4.2E-42	T	21-06-2016
NODE_170_length_3412_cov_1.82544_ID_339_19	99a6fd30893b346a03658a7a121ff631	140	TIGRFAM	TIGR01498	folK: 2-amino-4-hydroxy-6-hydroxymethyldihydropteridine diphosphokinase	29	140	1.0E-32	T	21-06-2016	IPR000550	7,8-Dihydro-6-hydroxymethylpterin-pyrophosphokinase, HPPK	KEGG: 00790+2.7.6.3|MetaCyc: PWY-6147|MetaCyc: PWY-6148|MetaCyc: PWY-6797|MetaCyc: PWY-7539
NODE_170_length_3412_cov_1.82544_ID_339_19	99a6fd30893b346a03658a7a121ff631	140	Pfam	PF01288	7,8-dihydro-6-hydroxymethylpterin-pyrophosphokinase (HPPK)	26	140	7.3E-29	T	21-06-2016	IPR000550	7,8-Dihydro-6-hydroxymethylpterin-pyrophosphokinase, HPPK	KEGG: 00790+2.7.6.3|MetaCyc: PWY-6147|MetaCyc: PWY-6148|MetaCyc: PWY-6797|MetaCyc: PWY-7539
NODE_114_length_4003_cov_13.5767_ID_227_1	0519314a515ac32ba191a4e9f382d9e6	609	SUPERFAMILY	SSF52540		255	349	8.44E-6	T	21-06-2016	IPR027417	P-loop containing nucleoside triphosphate hydrolase
NODE_114_length_4003_cov_13.5767_ID_227_1	0519314a515ac32ba191a4e9f382d9e6	609	Gene3D	G3DSA:3.40.50.300		269	324	1.2E-4	T	21-06-2016	IPR027417	P-loop containing nucleoside triphosphate hydrolase
NODE_86_length_4520_cov_3.85778_ID_171_14	a19b19cd6ae43f2644c871131d152a3d	333	Pfam	PF00892	EamA-like transporter family	24	155	8.4E-11	T	21-06-2016	IPR000620	EamA domain
NODE_86_length_4520_cov_3.85778_ID_171_14	a19b19cd6ae43f2644c871131d152a3d	333	SUPERFAMILY	SSF103481		63	157	1.7E-7	T	21-06-2016
NODE_86_length_4520_cov_3.85778_ID_171_14	a19b19cd6ae43f2644c871131d152a3d	333	PANTHER	PTHR22911		4	330	1.1E-33	T	21-06-2016
NODE_86_length_4520_cov_3.85778_ID_171_14	a19b19cd6ae43f2644c871131d152a3d	333	SUPERFAMILY	SSF103481		235	316	2.88E-5	T	21-06-2016
NODE_86_length_4520_cov_3.85778_ID_171_14	a19b19cd6ae43f2644c871131d152a3d	333	PANTHER	PTHR22911:SF23		4	330	1.1E-33	T	21-06-2016
NODE_60_length_5135_cov_2.34094_ID_119_7	4399e57049feec6da81f6bcd051dc28b	164	SUPERFAMILY	SSF49879		60	161	1.55E-24	T	21-06-2016	IPR008984	SMAD/FHA domain
NODE_60_length_5135_cov_2.34094_ID_119_7	4399e57049feec6da81f6bcd051dc28b	164	PANTHER	PTHR23308		91	155	6.4E-15	T	21-06-2016
NODE_60_length_5135_cov_2.34094_ID_119_7	4399e57049feec6da81f6bcd051dc28b	164	Gene3D	G3DSA:2.60.200.20		60	162	4.9E-25	T	21-06-2016	IPR000253	Forkhead-associated (FHA) domain
NODE_60_length_5135_cov_2.34094_ID_119_7	4399e57049feec6da81f6bcd051dc28b	164	Pfam	PF16697	Inner membrane component of T3SS, cytoplasmic domain	76	163	8.3E-18	T	21-06-2016	IPR032030	YscD, cytoplasmic domain
NODE_60_length_5135_cov_2.34094_ID_119_7	4399e57049feec6da81f6bcd051dc28b	164	ProSiteProfiles	PS50006	Forkhead-associated (FHA) domain profile.	90	140	15.545	T	21-06-2016	IPR000253	Forkhead-associated (FHA) domain
NODE_60_length_5135_cov_2.34094_ID_119_7	4399e57049feec6da81f6bcd051dc28b	164	CDD	cd00060	FHA	67	161	2.49105E-18	T	21-06-2016
NODE_60_length_5135_cov_2.34094_ID_119_7	4399e57049feec6da81f6bcd051dc28b	164	SMART	SM00240		89	140	1.5E-12	T	21-06-2016	IPR000253	Forkhead-associated (FHA) domain
NODE_19_length_6824_cov_12.5431_ID_37_18	e31872d0ecf15d0580eba724b5cf485e	121	CDD	cd00079	HELICc	17	77	1.01609E-11	T	21-06-2016
NODE_19_length_6824_cov_12.5431_ID_37_18	e31872d0ecf15d0580eba724b5cf485e	121	Pfam	PF00271	Helicase conserved C-terminal domain	17	72	1.4E-6	T	21-06-2016	IPR001650	Helicase, C-terminal
NODE_19_length_6824_cov_12.5431_ID_37_18	e31872d0ecf15d0580eba724b5cf485e	121	SUPERFAMILY	SSF52540		17	119	4.25E-23	T	21-06-2016	IPR027417	P-loop containing nucleoside triphosphate hydrolase
NODE_19_length_6824_cov_12.5431_ID_37_18	e31872d0ecf15d0580eba724b5cf485e	121	PANTHER	PTHR10799		17	109	6.1E-22	T	21-06-2016
NODE_19_length_6824_cov_12.5431_ID_37_18	e31872d0ecf15d0580eba724b5cf485e	121	Gene3D	G3DSA:3.40.50.300		17	88	3.0E-9	T	21-06-2016	IPR027417	P-loop containing nucleoside triphosphate hydrolase
NODE_18_length_6977_cov_3.91433_ID_35_19	ee0cfec29470b4957fc95d745cabf533	214	Pfam	PF00293	NUDIX domain	84	183	2.0E-13	T	21-06-2016	IPR000086	NUDIX hydrolase domain
NODE_18_length_6977_cov_3.91433_ID_35_19	ee0cfec29470b4957fc95d745cabf533	214	Gene3D	G3DSA:3.90.79.10		65	198	2.6E-22	T	21-06-2016	IPR015797	NUDIX hydrolase domain-like
NODE_18_length_6977_cov_3.91433_ID_35_19	ee0cfec29470b4957fc95d745cabf533	214	SUPERFAMILY	SSF55811		54	198	7.45E-21	T	21-06-2016	IPR015797	NUDIX hydrolase domain-like
NODE_18_length_6977_cov_3.91433_ID_35_19	ee0cfec29470b4957fc95d745cabf533	214	ProSiteProfiles	PS51462	Nudix hydrolase domain profile.	66	196	10.976	T	21-06-2016	IPR000086	NUDIX hydrolase domain
NODE_18_length_6977_cov_3.91433_ID_35_19	ee0cfec29470b4957fc95d745cabf533	214	ProSitePatterns	PS00893	Nudix box signature.	99	120	-	T	21-06-2016	IPR020084	NUDIX hydrolase, conserved site
NODE_18_length_6977_cov_3.91433_ID_35_19	ee0cfec29470b4957fc95d745cabf533	214	PANTHER	PTHR21340		58	205	1.8E-22	T	21-06-2016
NODE_3_length_10195_cov_2.69882_ID_5_39	d5a92c908ca93ab0abb0e329e222720d	112	Gene3D	G3DSA:2.30.170.40		23	100	2.1E-24	T	21-06-2016
NODE_3_length_10195_cov_2.69882_ID_5_39	d5a92c908ca93ab0abb0e329e222720d	112	PANTHER	PTHR13528		20	92	2.7E-14	T	21-06-2016	IPR026569	Ribosomal protein L28/L24	Reactome: R-HSA-5368286|Reactome: R-HSA-5389840|Reactome: R-HSA-5419276
NODE_3_length_10195_cov_2.69882_ID_5_39	d5a92c908ca93ab0abb0e329e222720d	112	SUPERFAMILY	SSF143800		22	101	2.94E-19	T	21-06-2016
NODE_3_length_10195_cov_2.69882_ID_5_39	d5a92c908ca93ab0abb0e329e222720d	112	Hamap	MF_00373	50S ribosomal protein L28 [rpmB].	22	106	16.717	T	21-06-2016	IPR001383	Ribosomal protein L28
NODE_3_length_10195_cov_2.69882_ID_5_39	d5a92c908ca93ab0abb0e329e222720d	112	Pfam	PF00830	Ribosomal L28 family	24	90	3.7E-22	T	21-06-2016	IPR026569	Ribosomal protein L28/L24	Reactome: R-HSA-5368286|Reactome: R-HSA-5389840|Reactome: R-HSA-5419276
NODE_3_length_10195_cov_2.69882_ID_5_39	d5a92c908ca93ab0abb0e329e222720d	112	TIGRFAM	TIGR00009	L28: ribosomal protein bL28	22	86	2.6E-15	T	21-06-2016	IPR001383	Ribosomal protein L28
NODE_31_length_5852_cov_2.65827_ID_61_5	573aaebbaf2b8876f6fb6534b1174aa2	131	Gene3D	G3DSA:3.40.50.300		9	122	7.1E-32	T	21-06-2016	IPR027417	P-loop containing nucleoside triphosphate hydrolase
NODE_31_length_5852_cov_2.65827_ID_61_5	573aaebbaf2b8876f6fb6534b1174aa2	131	Pfam	PF00005	ABC transporter	33	86	1.6E-10	T	21-06-2016	IPR003439	ABC transporter-like
NODE_31_length_5852_cov_2.65827_ID_61_5	573aaebbaf2b8876f6fb6534b1174aa2	131	PANTHER	PTHR24220:SF447		13	121	1.7E-41	T	21-06-2016
NODE_31_length_5852_cov_2.65827_ID_61_5	573aaebbaf2b8876f6fb6534b1174aa2	131	SUPERFAMILY	SSF52540		9	122	2.54E-32	T	21-06-2016	IPR027417	P-loop containing nucleoside triphosphate hydrolase
NODE_31_length_5852_cov_2.65827_ID_61_5	573aaebbaf2b8876f6fb6534b1174aa2	131	PANTHER	PTHR24220		13	121	1.7E-41	T	21-06-2016
NODE_64_length_5088_cov_2.85913_ID_127_7	c606522760a89644e3ea55c10c37d0c8	523	Gene3D	G3DSA:3.40.50.980		198	229	4.5E-38	T	21-06-2016
NODE_64_length_5088_cov_2.85913_ID_127_7	c606522760a89644e3ea55c10c37d0c8	523	Gene3D	G3DSA:3.40.50.980		28	166	4.5E-38	T	21-06-2016
NODE_64_length_5088_cov_2.85913_ID_127_7	c606522760a89644e3ea55c10c37d0c8	523	PANTHER	PTHR24096		1	518	1.7E-164	T	21-06-2016
NODE_64_length_5088_cov_2.85913_ID_127_7	c606522760a89644e3ea55c10c37d0c8	523	Gene3D	G3DSA:3.30.300.30		471	521	2.0E-9	T	21-06-2016
NODE_64_length_5088_cov_2.85913_ID_127_7	c606522760a89644e3ea55c10c37d0c8	523	Gene3D	G3DSA:2.30.38.10		392	467	3.2E-31	T	21-06-2016
NODE_64_length_5088_cov_2.85913_ID_127_7	c606522760a89644e3ea55c10c37d0c8	523	SUPERFAMILY	SSF56801		23	520	9.81E-134	T	21-06-2016
NODE_64_length_5088_cov_2.85913_ID_127_7	c606522760a89644e3ea55c10c37d0c8	523	Pfam	PF00501	AMP-binding enzyme	48	475	2.2E-113	T	21-06-2016	IPR000873	AMP-dependent synthetase/ligase
NODE_64_length_5088_cov_2.85913_ID_127_7	c606522760a89644e3ea55c10c37d0c8	523	PANTHER	PTHR24096:SF208		1	518	1.7E-164	T	21-06-2016
NODE_64_length_5088_cov_2.85913_ID_127_7	c606522760a89644e3ea55c10c37d0c8	523	ProSitePatterns	PS00455	Putative AMP-binding domain signature.	224	235	-	T	21-06-2016	IPR020845	AMP-binding, conserved site
NODE_64_length_5088_cov_2.85913_ID_127_7	c606522760a89644e3ea55c10c37d0c8	523	Gene3D	G3DSA:3.40.50.980		230	391	1.5E-45	T	21-06-2016
NODE_64_length_5088_cov_2.85913_ID_127_7	c606522760a89644e3ea55c10c37d0c8	523	CDD	cd05936	FC-FACS_FadD_like	29	518	0.0	T	21-06-2016
NODE_171_length_3410_cov_1.88077_ID_341_3	d563a957cf6071a3d02002d56e007d5f	554	ProSiteProfiles	PS50928	ABC transporter integral membrane type-1 domain profile.	344	554	19.554	T	21-06-2016	IPR000515	ABC transporter type 1, transmembrane domain MetI-like
NODE_171_length_3410_cov_1.88077_ID_341_3	d563a957cf6071a3d02002d56e007d5f	554	SUPERFAMILY	SSF161098		11	226	3.01E-39	T	21-06-2016	IPR000515	ABC transporter type 1, transmembrane domain MetI-like
NODE_171_length_3410_cov_1.88077_ID_341_3	d563a957cf6071a3d02002d56e007d5f	554	Pfam	PF00528	Binding-protein-dependent transport system inner membrane component	370	496	3.6E-18	T	21-06-2016	IPR000515	ABC transporter type 1, transmembrane domain MetI-like
NODE_171_length_3410_cov_1.88077_ID_341_3	d563a957cf6071a3d02002d56e007d5f	554	Pfam	PF00528	Binding-protein-dependent transport system inner membrane component	29	291	1.5E-15	T	21-06-2016	IPR000515	ABC transporter type 1, transmembrane domain MetI-like
NODE_171_length_3410_cov_1.88077_ID_341_3	d563a957cf6071a3d02002d56e007d5f	554	PANTHER	PTHR32243:SF23		268	503	1.5E-99	T	21-06-2016
NODE_171_length_3410_cov_1.88077_ID_341_3	d563a957cf6071a3d02002d56e007d5f	554	CDD	cd06261	TM_PBP2	344	505	6.88688E-18	T	21-06-2016	IPR000515	ABC transporter type 1, transmembrane domain MetI-like
NODE_171_length_3410_cov_1.88077_ID_341_3	d563a957cf6071a3d02002d56e007d5f	554	ProSiteProfiles	PS50928	ABC transporter integral membrane type-1 domain profile.	13	297	14.851	T	21-06-2016	IPR000515	ABC transporter type 1, transmembrane domain MetI-like
NODE_171_length_3410_cov_1.88077_ID_341_3	d563a957cf6071a3d02002d56e007d5f	554	PANTHER	PTHR32243		268	503	1.5E-99	T	21-06-2016
NODE_171_length_3410_cov_1.88077_ID_341_3	d563a957cf6071a3d02002d56e007d5f	554	CDD	cd06261	TM_PBP2	27	223	1.14423E-8	T	21-06-2016	IPR000515	ABC transporter type 1, transmembrane domain MetI-like
NODE_171_length_3410_cov_1.88077_ID_341_3	d563a957cf6071a3d02002d56e007d5f	554	Gene3D	G3DSA:1.10.3720.10		11	233	1.8E-48	T	21-06-2016	IPR000515	ABC transporter type 1, transmembrane domain MetI-like
NODE_171_length_3410_cov_1.88077_ID_341_3	d563a957cf6071a3d02002d56e007d5f	554	Gene3D	G3DSA:1.10.3720.10		269	515	5.3E-57	T	21-06-2016	IPR000515	ABC transporter type 1, transmembrane domain MetI-like
NODE_171_length_3410_cov_1.88077_ID_341_3	d563a957cf6071a3d02002d56e007d5f	554	SUPERFAMILY	SSF161098		276	517	2.52E-56	T	21-06-2016	IPR000515	ABC transporter type 1, transmembrane domain MetI-like
NODE_122_length_3907_cov_11.0052_ID_243_4	540a4e29b2103251690aefc3fe3d4604	307	Gene3D	G3DSA:3.90.580.10		9	99	4.3E-17	T	21-06-2016	IPR002694	Zinc finger, CHC2-type
NODE_122_length_3907_cov_11.0052_ID_243_4	540a4e29b2103251690aefc3fe3d4604	307	CDD	cd01029	TOPRIM_primases	210	269	8.68807E-5	T	21-06-2016
NODE_122_length_3907_cov_11.0052_ID_243_4	540a4e29b2103251690aefc3fe3d4604	307	SUPERFAMILY	SSF57783		9	101	3.23E-18	T	21-06-2016
NODE_122_length_3907_cov_11.0052_ID_243_4	540a4e29b2103251690aefc3fe3d4604	307	Pfam	PF01807	CHC2 zinc finger	24	100	2.6E-9	T	21-06-2016	IPR002694	Zinc finger, CHC2-type
NODE_122_length_3907_cov_11.0052_ID_243_4	540a4e29b2103251690aefc3fe3d4604	307	SUPERFAMILY	SSF56731		206	299	1.83E-6	T	21-06-2016
NODE_122_length_3907_cov_11.0052_ID_243_4	540a4e29b2103251690aefc3fe3d4604	307	Pfam	PF13155	Toprim-like	210	296	1.6E-12	T	21-06-2016
NODE_122_length_3907_cov_11.0052_ID_243_4	540a4e29b2103251690aefc3fe3d4604	307	Gene3D	G3DSA:3.40.1360.10		206	300	2.0E-13	T	21-06-2016
NODE_122_length_3907_cov_11.0052_ID_243_4	540a4e29b2103251690aefc3fe3d4604	307	SMART	SM00400		43	96	0.0018	T	21-06-2016	IPR002694	Zinc finger, CHC2-type
NODE_67_length_4941_cov_2.4607_ID_133_12	6985747b157525eaba1e2477270148f6	303	PRINTS	PR00723	Subtilisin serine protease family (S8) signature	184	197	8.3E-9	T	21-06-2016	IPR015500	Peptidase S8, subtilisin-related
NODE_67_length_4941_cov_2.4607_ID_133_12	6985747b157525eaba1e2477270148f6	303	PRINTS	PR00723	Subtilisin serine protease family (S8) signature	143	162	8.3E-9	T	21-06-2016	IPR015500	Peptidase S8, subtilisin-related
NODE_67_length_4941_cov_2.4607_ID_133_12	6985747b157525eaba1e2477270148f6	303	SUPERFAMILY	SSF52743		126	303	1.22E-53	T	21-06-2016	IPR000209	Peptidase S8/S53 domain
NODE_67_length_4941_cov_2.4607_ID_133_12	6985747b157525eaba1e2477270148f6	303	Pfam	PF00082	Subtilase family	146	303	9.7E-33	T	21-06-2016	IPR000209	Peptidase S8/S53 domain
NODE_67_length_4941_cov_2.4607_ID_133_12	6985747b157525eaba1e2477270148f6	303	PANTHER	PTHR10795:SF419		22	303	9.5E-49	T	21-06-2016
NODE_67_length_4941_cov_2.4607_ID_133_12	6985747b157525eaba1e2477270148f6	303	ProSitePatterns	PS00136	Serine proteases, subtilase family, aspartic acid active site.	148	159	-	T	21-06-2016	IPR023827	Peptidase S8, subtilisin, Asp-active site
NODE_67_length_4941_cov_2.4607_ID_133_12	6985747b157525eaba1e2477270148f6	303	PANTHER	PTHR10795		22	303	9.5E-49	T	21-06-2016	IPR015500	Peptidase S8, subtilisin-related
NODE_67_length_4941_cov_2.4607_ID_133_12	6985747b157525eaba1e2477270148f6	303	Gene3D	G3DSA:3.40.50.200		83	303	7.6E-63	T	21-06-2016	IPR000209	Peptidase S8/S53 domain
NODE_67_length_4941_cov_2.4607_ID_133_12	6985747b157525eaba1e2477270148f6	303	ProSitePatterns	PS00137	Serine proteases, subtilase family, histidine active site.	188	198	-	T	21-06-2016	IPR022398	Peptidase S8, subtilisin, His-active site
NODE_172_length_3407_cov_2.50865_ID_343_14	1f24ca4b0af583b73eb7d2d7460f9b3b	228	Pfam	PF09678	Cytochrome c oxidase caa3 assembly factor (Caa3_CtaG)	49	214	3.1E-41	T	21-06-2016	IPR019108	Cytochrome c oxidase caa3-type, assembly factor CtaG-related
NODE_156_length_3553_cov_3.01344_ID_311_1	cf549da743d540b949e6088357f5c6e9	153	Gene3D	G3DSA:3.40.50.980		31	111	1.0E-11	T	21-06-2016
NODE_156_length_3553_cov_3.01344_ID_311_1	cf549da743d540b949e6088357f5c6e9	153	ProSitePatterns	PS00455	Putative AMP-binding domain signature.	13	24	-	T	21-06-2016	IPR020845	AMP-binding, conserved site
NODE_156_length_3553_cov_3.01344_ID_311_1	cf549da743d540b949e6088357f5c6e9	153	PRINTS	PR00154	AMP-binding signature	8	19	3.3E-6	T	21-06-2016	IPR020459	AMP-binding
NODE_156_length_3553_cov_3.01344_ID_311_1	cf549da743d540b949e6088357f5c6e9	153	PRINTS	PR00154	AMP-binding signature	20	28	3.3E-6	T	21-06-2016	IPR020459	AMP-binding
NODE_156_length_3553_cov_3.01344_ID_311_1	cf549da743d540b949e6088357f5c6e9	153	Gene3D	G3DSA:3.40.50.980		5	30	1.1E-13	T	21-06-2016
NODE_156_length_3553_cov_3.01344_ID_311_1	cf549da743d540b949e6088357f5c6e9	153	PANTHER	PTHR24096		3	133	1.6E-48	T	21-06-2016
NODE_156_length_3553_cov_3.01344_ID_311_1	cf549da743d540b949e6088357f5c6e9	153	Pfam	PF00501	AMP-binding enzyme	6	120	1.3E-32	T	21-06-2016	IPR000873	AMP-dependent synthetase/ligase
NODE_156_length_3553_cov_3.01344_ID_311_1	cf549da743d540b949e6088357f5c6e9	153	SUPERFAMILY	SSF56801		6	115	1.96E-27	T	21-06-2016
NODE_156_length_3553_cov_3.01344_ID_311_1	cf549da743d540b949e6088357f5c6e9	153	PANTHER	PTHR24096:SF199		3	133	1.6E-48	T	21-06-2016
NODE_95_length_4295_cov_1.94788_ID_189_5	03e1404e64ed48f816672d01d95ec19f	103	Pfam	PF08902	Domain of unknown function (DUF1848)	3	102	1.4E-19	T	21-06-2016	IPR014998	Protein of unknown function DUF1848
NODE_20_length_6785_cov_2.2055_ID_39_5	4f788d1c712d41b23aaf5d1f0456dabd	421	Pfam	PF12055	Domain of unknown function (DUF3536)	284	412	1.7E-64	T	21-06-2016	IPR021923	Protein of unknown function DUF3536
NODE_20_length_6785_cov_2.2055_ID_39_5	4f788d1c712d41b23aaf5d1f0456dabd	421	SUPERFAMILY	SSF88713		50	270	2.22E-56	T	21-06-2016	IPR011330	Glycoside hydrolase/deacetylase, beta/alpha-barrel
NODE_20_length_6785_cov_2.2055_ID_39_5	4f788d1c712d41b23aaf5d1f0456dabd	421	Pfam	PF03065	Glycosyl hydrolase family 57	51	262	4.5E-20	T	21-06-2016	IPR004300	Glycoside hydrolase family 57, N-terminal domain
NODE_20_length_6785_cov_2.2055_ID_39_5	4f788d1c712d41b23aaf5d1f0456dabd	421	Gene3D	G3DSA:3.20.110.10		47	270	1.0E-49	T	21-06-2016	IPR027291	Glycoside hydrolase 38/57, N-terminal domain
NODE_37_length_5675_cov_3.15552_ID_73_20	b87683857f79cf46c5271b626b8a28c5	165	SUPERFAMILY	SSF52016		2	162	1.33E-53	T	21-06-2016	IPR015928	Aconitase/3-isopropylmalate dehydratase, swivel
NODE_37_length_5675_cov_3.15552_ID_73_20	b87683857f79cf46c5271b626b8a28c5	165	PANTHER	PTHR21000		4	161	1.0E-78	T	21-06-2016	IPR000581	Dihydroxy-acid/6-phosphogluconate dehydratase	KEGG: 00290+4.2.1.9|KEGG: 00770+4.2.1.9|MetaCyc: PWY-5101|MetaCyc: PWY-5103|MetaCyc: PWY-5104|MetaCyc: PWY-7111
NODE_37_length_5675_cov_3.15552_ID_73_20	b87683857f79cf46c5271b626b8a28c5	165	PANTHER	PTHR21000:SF5		4	161	1.0E-78	T	21-06-2016
NODE_37_length_5675_cov_3.15552_ID_73_20	b87683857f79cf46c5271b626b8a28c5	165	ProSitePatterns	PS00887	Dihydroxy-acid and 6-phosphogluconate dehydratases signature 2.	71	82	-	T	21-06-2016	IPR020558	Dihydroxy-acid/6-phosphogluconate dehydratase, conserved site	KEGG: 00290+4.2.1.9|KEGG: 00770+4.2.1.9|MetaCyc: PWY-5101|MetaCyc: PWY-5103|MetaCyc: PWY-5104|MetaCyc: PWY-7111
NODE_37_length_5675_cov_3.15552_ID_73_20	b87683857f79cf46c5271b626b8a28c5	165	Pfam	PF00920	Dehydratase family	6	160	2.4E-61	T	21-06-2016	IPR000581	Dihydroxy-acid/6-phosphogluconate dehydratase	KEGG: 00290+4.2.1.9|KEGG: 00770+4.2.1.9|MetaCyc: PWY-5101|MetaCyc: PWY-5103|MetaCyc: PWY-5104|MetaCyc: PWY-7111
NODE_136_length_3715_cov_2.50628_ID_271_2	f0cdb46142151c0156b5c34be3a3ea80	146	SUPERFAMILY	SSF102645		63	143	1.57E-21	T	21-06-2016	IPR007085	DNA/pantothenate metabolism flavoprotein, C-terminal	KEGG: 00770+6.3.2.5|Reactome: R-HSA-196783
NODE_136_length_3715_cov_2.50628_ID_271_2	f0cdb46142151c0156b5c34be3a3ea80	146	Pfam	PF04127	DNA / pantothenate metabolism flavoprotein	64	144	6.7E-21	T	21-06-2016	IPR007085	DNA/pantothenate metabolism flavoprotein, C-terminal	KEGG: 00770+6.3.2.5|Reactome: R-HSA-196783
NODE_136_length_3715_cov_2.50628_ID_271_2	f0cdb46142151c0156b5c34be3a3ea80	146	Coils	Coil		128	146	-	T	21-06-2016
NODE_136_length_3715_cov_2.50628_ID_271_2	f0cdb46142151c0156b5c34be3a3ea80	146	PANTHER	PTHR14359:SF20		28	144	6.1E-21	T	21-06-2016
NODE_136_length_3715_cov_2.50628_ID_271_2	f0cdb46142151c0156b5c34be3a3ea80	146	Gene3D	G3DSA:3.40.50.10300		62	143	1.6E-21	T	21-06-2016	IPR007085	DNA/pantothenate metabolism flavoprotein, C-terminal	KEGG: 00770+6.3.2.5|Reactome: R-HSA-196783
NODE_136_length_3715_cov_2.50628_ID_271_2	f0cdb46142151c0156b5c34be3a3ea80	146	PANTHER	PTHR14359		28	144	6.1E-21	T	21-06-2016
NODE_2_length_11196_cov_5.60892_ID_3_13	36069a4ff1c1b7d2c04bc1c69ada7c71	357	PANTHER	PTHR23416:SF62		3	309	4.9E-116	T	21-06-2016
NODE_2_length_11196_cov_5.60892_ID_3_13	36069a4ff1c1b7d2c04bc1c69ada7c71	357	ProSiteProfiles	PS50844	Antifreeze protein-like domain profile.	301	357	16.742	T	21-06-2016	IPR006190	Antifreeze-like/N-acetylneuraminic acid synthase C-terminal	Reactome: R-HSA-4085001
NODE_2_length_11196_cov_5.60892_ID_3_13	36069a4ff1c1b7d2c04bc1c69ada7c71	357	SMART	SM00858		299	357	6.6E-10	T	21-06-2016	IPR013974	SAF domain	Reactome: R-HSA-4085001
NODE_2_length_11196_cov_5.60892_ID_3_13	36069a4ff1c1b7d2c04bc1c69ada7c71	357	TIGRFAM	TIGR03586	PseI: pseudaminic acid synthase	25	351	4.1E-150	T	21-06-2016	IPR020030	Pseudaminic acid biosynthesis, PseI	KEGG: 00520+2.5.1.97|MetaCyc: PWY-6143
NODE_2_length_11196_cov_5.60892_ID_3_13	36069a4ff1c1b7d2c04bc1c69ada7c71	357	Gene3D	G3DSA:3.90.1210.10		300	356	1.8E-23	T	21-06-2016	IPR006190	Antifreeze-like/N-acetylneuraminic acid synthase C-terminal	Reactome: R-HSA-4085001
NODE_2_length_11196_cov_5.60892_ID_3_13	36069a4ff1c1b7d2c04bc1c69ada7c71	357	Gene3D	G3DSA:3.20.20.70		12	283	4.6E-113	T	21-06-2016	IPR013785	Aldolase-type TIM barrel
NODE_2_length_11196_cov_5.60892_ID_3_13	36069a4ff1c1b7d2c04bc1c69ada7c71	357	Pfam	PF08666	SAF domain	300	356	4.0E-10	T	21-06-2016	IPR013974	SAF domain	Reactome: R-HSA-4085001
NODE_2_length_11196_cov_5.60892_ID_3_13	36069a4ff1c1b7d2c04bc1c69ada7c71	357	PANTHER	PTHR23416		3	309	4.9E-116	T	21-06-2016
NODE_2_length_11196_cov_5.60892_ID_3_13	36069a4ff1c1b7d2c04bc1c69ada7c71	357	CDD	cd11615	SAF_NeuB_like	299	356	7.46234E-23	T	21-06-2016
NODE_2_length_11196_cov_5.60892_ID_3_13	36069a4ff1c1b7d2c04bc1c69ada7c71	357	SUPERFAMILY	SSF51569		12	309	1.71E-92	T	21-06-2016
NODE_2_length_11196_cov_5.60892_ID_3_13	36069a4ff1c1b7d2c04bc1c69ada7c71	357	SUPERFAMILY	SSF51269		296	357	1.73E-17	T	21-06-2016	IPR006190	Antifreeze-like/N-acetylneuraminic acid synthase C-terminal	Reactome: R-HSA-4085001
NODE_2_length_11196_cov_5.60892_ID_3_13	36069a4ff1c1b7d2c04bc1c69ada7c71	357	Pfam	PF03102	NeuB family	47	285	8.2E-96	T	21-06-2016	IPR013132	N-acetylneuraminic acid synthase, N-terminal	Reactome: R-HSA-4085001
NODE_34_length_5719_cov_2.66578_ID_67_1	7253ed35bcc13cddae960e2e4c536633	360	SUPERFAMILY	SSF51998		37	360	3.66E-49	T	21-06-2016
NODE_34_length_5719_cov_2.66578_ID_67_1	7253ed35bcc13cddae960e2e4c536633	360	Gene3D	G3DSA:3.20.70.20		197	359	2.5E-30	T	21-06-2016
NODE_34_length_5719_cov_2.66578_ID_67_1	7253ed35bcc13cddae960e2e4c536633	360	Gene3D	G3DSA:3.20.70.20		19	144	2.5E-30	T	21-06-2016
NODE_81_length_4602_cov_2.32483_ID_161_5	a3794b6c320fa46706d3768ceef9edbe	333	ProSiteProfiles	PS51711	FeoB-type guanine nucleotide-binding (G) domain profile.	88	250	75.372	T	21-06-2016	IPR030389	FeoB-type guanine nucleotide-binding (G) domain
NODE_81_length_4602_cov_2.32483_ID_161_5	a3794b6c320fa46706d3768ceef9edbe	333	Pfam	PF02421	Ferrous iron transport protein B	90	243	8.2E-59	T	21-06-2016	IPR011619	Ferrous iron transport protein B, N-terminal
NODE_81_length_4602_cov_2.32483_ID_161_5	a3794b6c320fa46706d3768ceef9edbe	333	PANTHER	PTHR11649		91	248	1.8E-63	T	21-06-2016
NODE_81_length_4602_cov_2.32483_ID_161_5	a3794b6c320fa46706d3768ceef9edbe	333	Gene3D	G3DSA:3.40.50.300		90	250	5.9E-33	T	21-06-2016	IPR027417	P-loop containing nucleoside triphosphate hydrolase
NODE_81_length_4602_cov_2.32483_ID_161_5	a3794b6c320fa46706d3768ceef9edbe	333	PRINTS	PR00326	GTP1/OBG GTP-binding protein family signature	91	111	4.4E-6	T	21-06-2016	IPR006073	GTP binding domain
NODE_81_length_4602_cov_2.32483_ID_161_5	a3794b6c320fa46706d3768ceef9edbe	333	PRINTS	PR00326	GTP1/OBG GTP-binding protein family signature	139	154	4.4E-6	T	21-06-2016	IPR006073	GTP binding domain
NODE_81_length_4602_cov_2.32483_ID_161_5	a3794b6c320fa46706d3768ceef9edbe	333	SUPERFAMILY	SSF52540		91	257	4.76E-38	T	21-06-2016	IPR027417	P-loop containing nucleoside triphosphate hydrolase
NODE_81_length_4602_cov_2.32483_ID_161_5	a3794b6c320fa46706d3768ceef9edbe	333	CDD	cd01879	FeoB	92	250	6.5903E-87	T	21-06-2016
NODE_81_length_4602_cov_2.32483_ID_161_5	a3794b6c320fa46706d3768ceef9edbe	333	PANTHER	PTHR11649:SF37		91	248	1.8E-63	T	21-06-2016	IPR003373	Ferrous iron transport protein B
NODE_8_length_8243_cov_6.46568_ID_15_32	a242107487ce4819ce03ef1643b3082c	436	PANTHER	PTHR12526		68	130	7.3E-73	T	21-06-2016
NODE_8_length_8243_cov_6.46568_ID_15_32	a242107487ce4819ce03ef1643b3082c	436	PANTHER	PTHR12526		146	434	7.3E-73	T	21-06-2016
NODE_8_length_8243_cov_6.46568_ID_15_32	a242107487ce4819ce03ef1643b3082c	436	Pfam	PF00534	Glycosyl transferases group 1	261	413	1.3E-31	T	21-06-2016	IPR001296	Glycosyl transferase, family 1
NODE_8_length_8243_cov_6.46568_ID_15_32	a242107487ce4819ce03ef1643b3082c	436	Gene3D	G3DSA:3.40.50.2000		262	413	1.8E-25	T	21-06-2016
NODE_8_length_8243_cov_6.46568_ID_15_32	a242107487ce4819ce03ef1643b3082c	436	CDD	cd03801	GT1_YqgM_like	71	432	1.40282E-77	T	21-06-2016
NODE_8_length_8243_cov_6.46568_ID_15_32	a242107487ce4819ce03ef1643b3082c	436	Pfam	PF13439	Glycosyltransferase Family 4	84	255	7.3E-24	T	21-06-2016	IPR028098	Glycosyltransferase subfamily 4-like, N-terminal domain	Reactome: R-HSA-446193|Reactome: R-HSA-4549349
NODE_8_length_8243_cov_6.46568_ID_15_32	a242107487ce4819ce03ef1643b3082c	436	SUPERFAMILY	SSF53756		70	434	1.07E-86	T	21-06-2016
NODE_121_length_3917_cov_3.25712_ID_241_2	1e61576c5e549c080c25ccb5b596eb18	123	PANTHER	PTHR30624:SF4		23	122	1.2E-42	T	21-06-2016
NODE_121_length_3917_cov_3.25712_ID_241_2	1e61576c5e549c080c25ccb5b596eb18	123	PANTHER	PTHR30624		23	122	1.2E-42	T	21-06-2016
NODE_121_length_3917_cov_3.25712_ID_241_2	1e61576c5e549c080c25ccb5b596eb18	123	SUPERFAMILY	SSF111283		21	122	2.49E-30	T	21-06-2016
NODE_172_length_3407_cov_2.50865_ID_343_13	9011e0688725d0a570113ffe32527745	154	Pfam	PF09678	Cytochrome c oxidase caa3 assembly factor (Caa3_CtaG)	25	94	5.5E-16	T	21-06-2016	IPR019108	Cytochrome c oxidase caa3-type, assembly factor CtaG-related
NODE_49_length_5318_cov_3.74843_ID_97_1	11c7a6ff99af306d9df864341c38710a	190	Gene3D	G3DSA:1.20.5.170		53	83	3.6E-5	T	21-06-2016
NODE_49_length_5318_cov_3.74843_ID_97_1	11c7a6ff99af306d9df864341c38710a	190	Gene3D	G3DSA:1.20.5.170		84	113	7.1E-4	T	21-06-2016
NODE_49_length_5318_cov_3.74843_ID_97_1	11c7a6ff99af306d9df864341c38710a	190	Coils	Coil		59	121	-	T	21-06-2016
NODE_53_length_5262_cov_3.76685_ID_105_2	8e39b72c5232ac94e2f8b1856ee13bdb	100	PANTHER	PTHR34849:SF5		24	99	4.2E-36	T	21-06-2016
NODE_53_length_5262_cov_3.76685_ID_105_2	8e39b72c5232ac94e2f8b1856ee13bdb	100	PANTHER	PTHR34849		24	99	4.2E-36	T	21-06-2016
NODE_53_length_5262_cov_3.76685_ID_105_2	8e39b72c5232ac94e2f8b1856ee13bdb	100	Gene3D	G3DSA:1.10.10.10		33	93	5.0E-26	T	21-06-2016	IPR011991	Winged helix-turn-helix DNA-binding domain
NODE_53_length_5262_cov_3.76685_ID_105_2	8e39b72c5232ac94e2f8b1856ee13bdb	100	SUPERFAMILY	SSF46689		27	93	5.91E-22	T	21-06-2016	IPR009057	Homeodomain-like
NODE_53_length_5262_cov_3.76685_ID_105_2	8e39b72c5232ac94e2f8b1856ee13bdb	100	Pfam	PF04255	Protein of unknown function (DUF433)	33	88	6.0E-25	T	21-06-2016	IPR007367	Protein of unknown function DUF433
NODE_38_length_5618_cov_6.00234_ID_75_9	8d849146575189b803478f15997adcd3	516	SUPERFAMILY	SSF52540		209	439	1.9E-19	T	21-06-2016	IPR027417	P-loop containing nucleoside triphosphate hydrolase
NODE_38_length_5618_cov_6.00234_ID_75_9	8d849146575189b803478f15997adcd3	516	CDD	cd06171	Sigma70_r4	454	504	2.28475E-6	T	21-06-2016
NODE_38_length_5618_cov_6.00234_ID_75_9	8d849146575189b803478f15997adcd3	516	Coils	Coil		447	474	-	T	21-06-2016
NODE_38_length_5618_cov_6.00234_ID_75_9	8d849146575189b803478f15997adcd3	516	Gene3D	G3DSA:1.10.10.10		458	500	7.7E-5	T	21-06-2016	IPR011991	Winged helix-turn-helix DNA-binding domain
NODE_38_length_5618_cov_6.00234_ID_75_9	8d849146575189b803478f15997adcd3	516	Pfam	PF04545	Sigma-70, region 4	464	504	8.9E-7	T	21-06-2016	IPR007630	RNA polymerase sigma-70 region 4
NODE_38_length_5618_cov_6.00234_ID_75_9	8d849146575189b803478f15997adcd3	516	Gene3D	G3DSA:3.40.50.300		200	400	2.0E-16	T	21-06-2016	IPR027417	P-loop containing nucleoside triphosphate hydrolase
NODE_38_length_5618_cov_6.00234_ID_75_9	8d849146575189b803478f15997adcd3	516	Pfam	PF13481	AAA domain	196	371	3.7E-20	T	21-06-2016
NODE_38_length_5618_cov_6.00234_ID_75_9	8d849146575189b803478f15997adcd3	516	Coils	Coil		337	357	-	T	21-06-2016
NODE_68_length_4922_cov_3.9287_ID_135_2	1db5dd2b229576396e55148fc0ab6715	212	PANTHER	PTHR22939		7	90	2.3E-19	T	21-06-2016
NODE_68_length_4922_cov_3.9287_ID_135_2	1db5dd2b229576396e55148fc0ab6715	212	SMART	SM00228		120	203	1.3E-11	T	21-06-2016	IPR001478	PDZ domain
NODE_68_length_4922_cov_3.9287_ID_135_2	1db5dd2b229576396e55148fc0ab6715	212	SMART	SM00228		10	92	1.9E-15	T	21-06-2016	IPR001478	PDZ domain
NODE_68_length_4922_cov_3.9287_ID_135_2	1db5dd2b229576396e55148fc0ab6715	212	Gene3D	G3DSA:2.30.42.10		9	111	1.5E-25	T	21-06-2016	IPR001478	PDZ domain
NODE_68_length_4922_cov_3.9287_ID_135_2	1db5dd2b229576396e55148fc0ab6715	212	ProSiteProfiles	PS50106	PDZ domain profile.	102	179	10.657	T	21-06-2016	IPR001478	PDZ domain
NODE_68_length_4922_cov_3.9287_ID_135_2	1db5dd2b229576396e55148fc0ab6715	212	CDD	cd00987	PDZ_serine_protease	121	210	1.85697E-18	T	21-06-2016
NODE_68_length_4922_cov_3.9287_ID_135_2	1db5dd2b229576396e55148fc0ab6715	212	SUPERFAMILY	SSF50156		120	211	7.36E-20	T	21-06-2016	IPR001478	PDZ domain
NODE_68_length_4922_cov_3.9287_ID_135_2	1db5dd2b229576396e55148fc0ab6715	212	Gene3D	G3DSA:2.30.42.10		120	211	1.0E-20	T	21-06-2016	IPR001478	PDZ domain
NODE_68_length_4922_cov_3.9287_ID_135_2	1db5dd2b229576396e55148fc0ab6715	212	Pfam	PF13180	PDZ domain	121	210	1.5E-13	T	21-06-2016	IPR001478	PDZ domain
NODE_68_length_4922_cov_3.9287_ID_135_2	1db5dd2b229576396e55148fc0ab6715	212	Pfam	PF13180	PDZ domain	10	102	6.8E-17	T	21-06-2016	IPR001478	PDZ domain
NODE_68_length_4922_cov_3.9287_ID_135_2	1db5dd2b229576396e55148fc0ab6715	212	ProSiteProfiles	PS50106	PDZ domain profile.	1	92	14.335	T	21-06-2016	IPR001478	PDZ domain
NODE_68_length_4922_cov_3.9287_ID_135_2	1db5dd2b229576396e55148fc0ab6715	212	PANTHER	PTHR22939:SF101		7	90	2.3E-19	T	21-06-2016
NODE_68_length_4922_cov_3.9287_ID_135_2	1db5dd2b229576396e55148fc0ab6715	212	SUPERFAMILY	SSF50156		8	93	4.86E-20	T	21-06-2016	IPR001478	PDZ domain
NODE_68_length_4922_cov_3.9287_ID_135_2	1db5dd2b229576396e55148fc0ab6715	212	CDD	cd00987	PDZ_serine_protease	10	90	1.55634E-22	T	21-06-2016
NODE_44_length_5404_cov_5.58572_ID_87_16	f8d5c34bee1312a7c47d5ee585603f4b	114	SUPERFAMILY	SSF103473		31	105	5.1E-6	T	21-06-2016	IPR020846	Major facilitator superfamily domain
NODE_44_length_5404_cov_5.58572_ID_87_16	f8d5c34bee1312a7c47d5ee585603f4b	114	Gene3D	G3DSA:1.20.1250.20		33	105	8.9E-6	T	21-06-2016
NODE_172_length_3407_cov_2.50865_ID_343_1	39155778cf2c935d4c04b6148b88a7d8	118	Pfam	PF07883	Cupin domain	39	96	3.3E-14	T	21-06-2016	IPR013096	Cupin 2, conserved barrel
NODE_172_length_3407_cov_2.50865_ID_343_1	39155778cf2c935d4c04b6148b88a7d8	118	PANTHER	PTHR40112		1	117	2.2E-25	T	21-06-2016
NODE_172_length_3407_cov_2.50865_ID_343_1	39155778cf2c935d4c04b6148b88a7d8	118	Gene3D	G3DSA:2.60.120.10		8	111	1.2E-28	T	21-06-2016	IPR014710	RmlC-like jelly roll fold
NODE_172_length_3407_cov_2.50865_ID_343_1	39155778cf2c935d4c04b6148b88a7d8	118	SUPERFAMILY	SSF51182		7	108	1.58E-22	T	21-06-2016	IPR011051	RmlC-like cupin domain
NODE_172_length_3407_cov_2.50865_ID_343_1	39155778cf2c935d4c04b6148b88a7d8	118	PIRSF	PIRSF029883		7	117	7.5E-27	T	21-06-2016	IPR025499	Pectin degradation protein KdgF
NODE_172_length_3407_cov_2.50865_ID_343_1	39155778cf2c935d4c04b6148b88a7d8	118	PANTHER	PTHR40112:SF1		1	117	2.2E-25	T	21-06-2016
NODE_25_length_6390_cov_2.49424_ID_49_23	63c44b8f93acd35bfc4f791c8c23b84f	280	SUPERFAMILY	SSF52540		20	267	4.56E-57	T	21-06-2016	IPR027417	P-loop containing nucleoside triphosphate hydrolase
NODE_25_length_6390_cov_2.49424_ID_49_23	63c44b8f93acd35bfc4f791c8c23b84f	280	ProSiteProfiles	PS51238	Phosphate import ATP-binding protein pstB family profile.	226	280	18.116	T	21-06-2016	IPR015850	ABC transporter, phosphate import, PstB
NODE_25_length_6390_cov_2.49424_ID_49_23	63c44b8f93acd35bfc4f791c8c23b84f	280	ProSiteProfiles	PS50893	ATP-binding cassette, ABC transporter-type domain profile.	25	275	21.355	T	21-06-2016	IPR003439	ABC transporter-like
NODE_25_length_6390_cov_2.49424_ID_49_23	63c44b8f93acd35bfc4f791c8c23b84f	280	TIGRFAM	TIGR00972	3a0107s01c2: phosphate ABC transporter, ATP-binding protein	25	280	1.6E-107	T	21-06-2016	IPR005670	Phosphate transport system permease protein 1
NODE_25_length_6390_cov_2.49424_ID_49_23	63c44b8f93acd35bfc4f791c8c23b84f	280	CDD	cd03260	ABC_PstB_phosphate_transporter	25	262	2.13057E-121	T	21-06-2016
NODE_25_length_6390_cov_2.49424_ID_49_23	63c44b8f93acd35bfc4f791c8c23b84f	280	Pfam	PF00005	ABC transporter	41	196	4.7E-28	T	21-06-2016	IPR003439	ABC transporter-like
NODE_25_length_6390_cov_2.49424_ID_49_23	63c44b8f93acd35bfc4f791c8c23b84f	280	PANTHER	PTHR24220:SF585		26	279	1.1E-111	T	21-06-2016
NODE_25_length_6390_cov_2.49424_ID_49_23	63c44b8f93acd35bfc4f791c8c23b84f	280	Gene3D	G3DSA:3.40.50.300		18	272	1.3E-63	T	21-06-2016	IPR027417	P-loop containing nucleoside triphosphate hydrolase
NODE_25_length_6390_cov_2.49424_ID_49_23	63c44b8f93acd35bfc4f791c8c23b84f	280	SMART	SM00382		49	259	3.7E-10	T	21-06-2016	IPR003593	AAA+ ATPase domain
NODE_25_length_6390_cov_2.49424_ID_49_23	63c44b8f93acd35bfc4f791c8c23b84f	280	ProSitePatterns	PS00211	ABC transporters family signature.	169	183	-	T	21-06-2016	IPR017871	ABC transporter, conserved site
NODE_25_length_6390_cov_2.49424_ID_49_23	63c44b8f93acd35bfc4f791c8c23b84f	280	PANTHER	PTHR24220		26	279	1.1E-111	T	21-06-2016
NODE_31_length_5852_cov_2.65827_ID_61_4	93b3f72aaf5193505cceb702846b0198	169	PANTHER	PTHR30614		20	169	4.5E-43	T	21-06-2016
NODE_31_length_5852_cov_2.65827_ID_61_4	93b3f72aaf5193505cceb702846b0198	169	CDD	cd06261	TM_PBP2	42	158	6.9966E-4	T	21-06-2016	IPR000515	ABC transporter type 1, transmembrane domain MetI-like
NODE_31_length_5852_cov_2.65827_ID_61_4	93b3f72aaf5193505cceb702846b0198	169	Pfam	PF00528	Binding-protein-dependent transport system inner membrane component	21	167	5.4E-18	T	21-06-2016	IPR000515	ABC transporter type 1, transmembrane domain MetI-like
NODE_31_length_5852_cov_2.65827_ID_61_4	93b3f72aaf5193505cceb702846b0198	169	SUPERFAMILY	SSF161098		24	159	1.22E-26	T	21-06-2016	IPR000515	ABC transporter type 1, transmembrane domain MetI-like
NODE_31_length_5852_cov_2.65827_ID_61_4	93b3f72aaf5193505cceb702846b0198	169	ProSiteProfiles	PS50928	ABC transporter integral membrane type-1 domain profile.	1	160	13.153	T	21-06-2016	IPR000515	ABC transporter type 1, transmembrane domain MetI-like
NODE_31_length_5852_cov_2.65827_ID_61_4	93b3f72aaf5193505cceb702846b0198	169	Gene3D	G3DSA:1.10.3720.10		27	167	7.8E-31	T	21-06-2016	IPR000515	ABC transporter type 1, transmembrane domain MetI-like
NODE_20_length_6785_cov_2.2055_ID_39_10	c7af6c9e9b4cf47a17847abe681c6e07	309	Pfam	PF05685	Putative restriction endonuclease	38	196	3.8E-35	T	21-06-2016	IPR008538	Domain of unknown function DUF820
NODE_20_length_6785_cov_2.2055_ID_39_10	c7af6c9e9b4cf47a17847abe681c6e07	309	PANTHER	PTHR34107:SF2		34	194	1.2E-30	T	21-06-2016
NODE_20_length_6785_cov_2.2055_ID_39_10	c7af6c9e9b4cf47a17847abe681c6e07	309	PANTHER	PTHR34107		34	194	1.2E-30	T	21-06-2016
NODE_20_length_6785_cov_2.2055_ID_39_10	c7af6c9e9b4cf47a17847abe681c6e07	309	CDD	cd06260	DUF820	49	179	7.44866E-39	T	21-06-2016	IPR008538	Domain of unknown function DUF820
NODE_20_length_6785_cov_2.2055_ID_39_10	c7af6c9e9b4cf47a17847abe681c6e07	309	SUPERFAMILY	SSF52980		30	182	1.39E-42	T	21-06-2016	IPR011335	Restriction endonuclease type II-like	Reactome: R-HSA-6783310
NODE_20_length_6785_cov_2.2055_ID_39_10	c7af6c9e9b4cf47a17847abe681c6e07	309	Gene3D	G3DSA:3.90.1570.10		29	184	7.7E-47	T	21-06-2016	IPR012296	Nuclease, putative, TT1808
NODE_118_length_3997_cov_1.79604_ID_235_5	c379413226fcd66b33069228b788620d	204	PANTHER	PTHR24423		60	201	8.6E-18	T	21-06-2016
NODE_118_length_3997_cov_1.79604_ID_235_5	c379413226fcd66b33069228b788620d	204	ProSiteProfiles	PS50109	Histidine kinase domain profile.	60	204	15.888	T	21-06-2016	IPR005467	Histidine kinase domain	Reactome: R-HSA-204174|Reactome: R-HSA-5362517
NODE_118_length_3997_cov_1.79604_ID_235_5	c379413226fcd66b33069228b788620d	204	CDD	cd00075	HATPase_c	100	200	2.03697E-12	T	21-06-2016
NODE_118_length_3997_cov_1.79604_ID_235_5	c379413226fcd66b33069228b788620d	204	SMART	SM00387		95	204	4.0E-11	T	21-06-2016	IPR003594	Histidine kinase-like ATPase, C-terminal domain
NODE_118_length_3997_cov_1.79604_ID_235_5	c379413226fcd66b33069228b788620d	204	Gene3D	G3DSA:3.30.565.10		61	202	6.9E-20	T	21-06-2016	IPR003594	Histidine kinase-like ATPase, C-terminal domain
NODE_118_length_3997_cov_1.79604_ID_235_5	c379413226fcd66b33069228b788620d	204	SUPERFAMILY	SSF55874		60	201	2.23E-21	T	21-06-2016	IPR003594	Histidine kinase-like ATPase, C-terminal domain
NODE_118_length_3997_cov_1.79604_ID_235_5	c379413226fcd66b33069228b788620d	204	Pfam	PF02518	Histidine kinase-, DNA gyrase B-, and HSP90-like ATPase	98	201	5.4E-6	T	21-06-2016	IPR003594	Histidine kinase-like ATPase, C-terminal domain
NODE_69_length_4921_cov_2.89848_ID_137_14	c4b072020ce3c0c5a68891f514ac41cb	300	Pfam	PF04343	Protein of unknown function, DUF488	167	286	1.2E-29	T	21-06-2016	IPR007438	Protein of unknown function DUF488
NODE_69_length_4921_cov_2.89848_ID_137_14	c4b072020ce3c0c5a68891f514ac41cb	300	PANTHER	PTHR39337		24	300	6.0E-113	T	21-06-2016
NODE_69_length_4921_cov_2.89848_ID_137_14	c4b072020ce3c0c5a68891f514ac41cb	300	PANTHER	PTHR39337:SF2		24	300	6.0E-113	T	21-06-2016
NODE_149_length_3624_cov_2.22864_ID_297_3	708e06b007b510e2f748f5b87da9f16d	786	PANTHER	PTHR24031		431	640	1.3E-44	T	21-06-2016
NODE_149_length_3624_cov_2.22864_ID_297_3	708e06b007b510e2f748f5b87da9f16d	786	PANTHER	PTHR24031		301	310	1.3E-44	T	21-06-2016
NODE_149_length_3624_cov_2.22864_ID_297_3	708e06b007b510e2f748f5b87da9f16d	786	Gene3D	G3DSA:3.40.50.300		484	608	1.1E-11	T	21-06-2016	IPR027417	P-loop containing nucleoside triphosphate hydrolase
NODE_149_length_3624_cov_2.22864_ID_297_3	708e06b007b510e2f748f5b87da9f16d	786	TIGRFAM	TIGR01596	cas3_HD: CRISPR-associated endonuclease Cas3-HD	28	231	1.4E-30	T	21-06-2016	IPR006483	CRISPR-associated Cas3-HD domain
NODE_149_length_3624_cov_2.22864_ID_297_3	708e06b007b510e2f748f5b87da9f16d	786	Pfam	PF00270	DEAD/DEAH box helicase	262	440	1.2E-7	T	21-06-2016	IPR011545	DEAD/DEAH box helicase domain
NODE_149_length_3624_cov_2.22864_ID_297_3	708e06b007b510e2f748f5b87da9f16d	786	PANTHER	PTHR24031:SF299		666	734	1.3E-44	T	21-06-2016
NODE_149_length_3624_cov_2.22864_ID_297_3	708e06b007b510e2f748f5b87da9f16d	786	SUPERFAMILY	SSF109604		9	123	4.4E-6	T	21-06-2016
NODE_149_length_3624_cov_2.22864_ID_297_3	708e06b007b510e2f748f5b87da9f16d	786	Pfam	PF00271	Helicase conserved C-terminal domain	483	597	6.1E-5	T	21-06-2016	IPR001650	Helicase, C-terminal
NODE_149_length_3624_cov_2.22864_ID_297_3	708e06b007b510e2f748f5b87da9f16d	786	PANTHER	PTHR24031:SF299		431	640	1.3E-44	T	21-06-2016
NODE_149_length_3624_cov_2.22864_ID_297_3	708e06b007b510e2f748f5b87da9f16d	786	PANTHER	PTHR24031:SF299		301	310	1.3E-44	T	21-06-2016
NODE_149_length_3624_cov_2.22864_ID_297_3	708e06b007b510e2f748f5b87da9f16d	786	PANTHER	PTHR24031		666	734	1.3E-44	T	21-06-2016
NODE_149_length_3624_cov_2.22864_ID_297_3	708e06b007b510e2f748f5b87da9f16d	786	CDD	cd09641	Cas3''_I	25	232	1.369E-18	T	21-06-2016
NODE_149_length_3624_cov_2.22864_ID_297_3	708e06b007b510e2f748f5b87da9f16d	786	Pfam	PF01966	HD domain	31	131	4.6E-5	T	21-06-2016	IPR006674	HD domain
NODE_149_length_3624_cov_2.22864_ID_297_3	708e06b007b510e2f748f5b87da9f16d	786	ProSiteProfiles	PS51643	HD Cas3-type domain profile.	21	228	27.141	T	21-06-2016	IPR006483	CRISPR-associated Cas3-HD domain
NODE_149_length_3624_cov_2.22864_ID_297_3	708e06b007b510e2f748f5b87da9f16d	786	SMART	SM00490		509	598	0.0079	T	21-06-2016	IPR001650	Helicase, C-terminal
NODE_149_length_3624_cov_2.22864_ID_297_3	708e06b007b510e2f748f5b87da9f16d	786	ProSiteProfiles	PS51194	Superfamilies 1 and 2 helicase C-terminal domain profile.	484	646	8.512	T	21-06-2016	IPR001650	Helicase, C-terminal
NODE_149_length_3624_cov_2.22864_ID_297_3	708e06b007b510e2f748f5b87da9f16d	786	Gene3D	G3DSA:1.10.3210.10		58	128	2.6E-4	T	21-06-2016	IPR006674	HD domain
NODE_149_length_3624_cov_2.22864_ID_297_3	708e06b007b510e2f748f5b87da9f16d	786	TIGRFAM	TIGR01587	cas3_core: CRISPR-associated helicase Cas3	274	619	3.4E-72	T	21-06-2016	IPR006474	Helicase Cas3, CRISPR-associated, core
NODE_149_length_3624_cov_2.22864_ID_297_3	708e06b007b510e2f748f5b87da9f16d	786	Gene3D	G3DSA:3.40.50.300		255	451	8.7E-16	T	21-06-2016	IPR027417	P-loop containing nucleoside triphosphate hydrolase
NODE_149_length_3624_cov_2.22864_ID_297_3	708e06b007b510e2f748f5b87da9f16d	786	SUPERFAMILY	SSF52540		270	320	4.18E-33	T	21-06-2016	IPR027417	P-loop containing nucleoside triphosphate hydrolase
NODE_149_length_3624_cov_2.22864_ID_297_3	708e06b007b510e2f748f5b87da9f16d	786	SUPERFAMILY	SSF52540		369	608	4.18E-33	T	21-06-2016	IPR027417	P-loop containing nucleoside triphosphate hydrolase
NODE_149_length_3624_cov_2.22864_ID_297_3	708e06b007b510e2f748f5b87da9f16d	786	ProSiteProfiles	PS51192	Superfamilies 1 and 2 helicase ATP-binding type-1 domain profile.	264	457	11.106	T	21-06-2016	IPR014001	Helicase superfamily 1/2, ATP-binding domain
NODE_149_length_3624_cov_2.22864_ID_297_3	708e06b007b510e2f748f5b87da9f16d	786	SMART	SM00487		254	472	8.8E-11	T	21-06-2016	IPR014001	Helicase superfamily 1/2, ATP-binding domain
NODE_158_length_3546_cov_1.95188_ID_315_3	de45c284a947ade3aeb810bb2adc6bcc	482	PANTHER	PTHR30508		18	482	3.8E-237	T	21-06-2016
NODE_158_length_3546_cov_1.95188_ID_315_3	de45c284a947ade3aeb810bb2adc6bcc	482	SUPERFAMILY	SSF101960		45	479	1.27E-137	T	21-06-2016
NODE_158_length_3546_cov_1.95188_ID_315_3	de45c284a947ade3aeb810bb2adc6bcc	482	Pfam	PF01458	Uncharacterized protein family (UPF0051)	228	453	1.1E-73	T	21-06-2016	IPR000825	SUF system FeS cluster assembly, SufBD
NODE_158_length_3546_cov_1.95188_ID_315_3	de45c284a947ade3aeb810bb2adc6bcc	482	PANTHER	PTHR30508:SF1		18	482	3.8E-237	T	21-06-2016
NODE_158_length_3546_cov_1.95188_ID_315_3	de45c284a947ade3aeb810bb2adc6bcc	482	TIGRFAM	TIGR01980	sufB: FeS assembly protein SufB	24	473	9.9E-213	T	21-06-2016	IPR010231	SUF system FeS cluster assembly, SufB
NODE_28_length_6122_cov_5.56502_ID_55_5	6185bab12ae0d6b82e8ce3c8f2a93820	244	SUPERFAMILY	SSF56317		2	241	2.49E-44	T	21-06-2016	IPR003010	Carbon-nitrogen hydrolase
NODE_28_length_6122_cov_5.56502_ID_55_5	6185bab12ae0d6b82e8ce3c8f2a93820	244	Pfam	PF00795	Carbon-nitrogen hydrolase	13	242	3.4E-28	T	21-06-2016	IPR003010	Carbon-nitrogen hydrolase
NODE_28_length_6122_cov_5.56502_ID_55_5	6185bab12ae0d6b82e8ce3c8f2a93820	244	Gene3D	G3DSA:3.60.110.10		2	241	1.8E-46	T	21-06-2016	IPR003010	Carbon-nitrogen hydrolase
NODE_28_length_6122_cov_5.56502_ID_55_5	6185bab12ae0d6b82e8ce3c8f2a93820	244	CDD	cd07197	nitrilase	4	240	5.66963E-47	T	21-06-2016
NODE_28_length_6122_cov_5.56502_ID_55_5	6185bab12ae0d6b82e8ce3c8f2a93820	244	PANTHER	PTHR23088		2	242	8.1E-37	T	21-06-2016
NODE_28_length_6122_cov_5.56502_ID_55_5	6185bab12ae0d6b82e8ce3c8f2a93820	244	ProSiteProfiles	PS50263	Carbon-nitrogen hydrolase domain profile.	2	244	23.864	T	21-06-2016	IPR003010	Carbon-nitrogen hydrolase
NODE_148_length_3637_cov_2.50865_ID_295_1	cea3aef7d38bfcc100ead648430e238b	286	Pfam	PF09371	Tex-like protein N-terminal domain	15	195	2.9E-58	T	21-06-2016	IPR018974	Tex-like protein, N-terminal
NODE_148_length_3637_cov_2.50865_ID_295_1	cea3aef7d38bfcc100ead648430e238b	286	PANTHER	PTHR10724:SF1		10	285	7.2E-75	T	21-06-2016
NODE_148_length_3637_cov_2.50865_ID_295_1	cea3aef7d38bfcc100ead648430e238b	286	SUPERFAMILY	SSF158832		9	285	1.83E-81	T	21-06-2016
NODE_148_length_3637_cov_2.50865_ID_295_1	cea3aef7d38bfcc100ead648430e238b	286	PANTHER	PTHR10724		10	285	7.2E-75	T	21-06-2016
NODE_148_length_3637_cov_2.50865_ID_295_1	cea3aef7d38bfcc100ead648430e238b	286	Gene3D	G3DSA:1.10.3500.10		116	286	2.1E-34	T	21-06-2016	IPR023323	Tex-like domain
NODE_148_length_3637_cov_2.50865_ID_295_1	cea3aef7d38bfcc100ead648430e238b	286	Gene3D	G3DSA:1.10.10.650		10	115	6.7E-39	T	21-06-2016	IPR023319	Tex-like protein, HTH domain
NODE_36_length_5682_cov_8.93442_ID_71_3	e51d978eb1f7557d8640171d88f1c1ec	307	SUPERFAMILY	SSF88713		8	106	7.41E-11	T	21-06-2016	IPR011330	Glycoside hydrolase/deacetylase, beta/alpha-barrel
NODE_36_length_5682_cov_8.93442_ID_71_3	e51d978eb1f7557d8640171d88f1c1ec	307	Pfam	PF09261	Alpha mannosidase middle domain	102	178	1.7E-25	T	21-06-2016	IPR015341	Glycoside hydrolase family 38, central domain
NODE_36_length_5682_cov_8.93442_ID_71_3	e51d978eb1f7557d8640171d88f1c1ec	307	SMART	SM00872		102	179	9.5E-35	T	21-06-2016	IPR015341	Glycoside hydrolase family 38, central domain
NODE_36_length_5682_cov_8.93442_ID_71_3	e51d978eb1f7557d8640171d88f1c1ec	307	SUPERFAMILY	SSF88688		101	203	2.98E-29	T	21-06-2016	IPR028995	Glycoside hydrolase families 57/38, central domain
NODE_36_length_5682_cov_8.93442_ID_71_3	e51d978eb1f7557d8640171d88f1c1ec	307	Gene3D	G3DSA:3.20.110.10		60	104	2.8E-5	T	21-06-2016	IPR027291	Glycoside hydrolase 38/57, N-terminal domain
NODE_36_length_5682_cov_8.93442_ID_71_3	e51d978eb1f7557d8640171d88f1c1ec	307	Pfam	PF01074	Glycosyl hydrolases family 38 N-terminal domain	17	95	4.9E-9	T	21-06-2016	IPR000602	Glycoside hydrolase family 38, N-terminal domain
NODE_36_length_5682_cov_8.93442_ID_71_3	e51d978eb1f7557d8640171d88f1c1ec	307	PANTHER	PTHR11607		3	229	1.2E-70	T	21-06-2016
NODE_36_length_5682_cov_8.93442_ID_71_3	e51d978eb1f7557d8640171d88f1c1ec	307	PANTHER	PTHR11607:SF15		3	229	1.2E-70	T	21-06-2016
NODE_36_length_5682_cov_8.93442_ID_71_3	e51d978eb1f7557d8640171d88f1c1ec	307	Gene3D	G3DSA:1.20.1270.50		105	203	9.8E-27	T	21-06-2016	IPR015341	Glycoside hydrolase family 38, central domain
NODE_126_length_3847_cov_3.2682_ID_251_18	c3c2af3e800b4ec04a81de5a566ff022	825	SUPERFAMILY	SSF53098		480	742	3.41E-17	T	21-06-2016	IPR012337	Ribonuclease H-like domain
NODE_126_length_3847_cov_3.2682_ID_251_18	c3c2af3e800b4ec04a81de5a566ff022	825	SUPERFAMILY	SSF53098		162	355	2.73E-8	T	21-06-2016	IPR012337	Ribonuclease H-like domain
NODE_108_length_4059_cov_3.06643_ID_215_8	6cabcdc67de84169a3083f27b5de93b1	170	SUPERFAMILY	SSF53850		47	150	5.25E-26	T	21-06-2016
NODE_108_length_4059_cov_3.06643_ID_215_8	6cabcdc67de84169a3083f27b5de93b1	170	PANTHER	PTHR30290:SF27		8	170	2.9E-32	T	21-06-2016
NODE_108_length_4059_cov_3.06643_ID_215_8	6cabcdc67de84169a3083f27b5de93b1	170	Pfam	PF00496	Bacterial extracellular solute-binding proteins, family 5 Middle	98	145	4.0E-16	T	21-06-2016	IPR000914	Solute-binding protein family 5 domain
NODE_108_length_4059_cov_3.06643_ID_215_8	6cabcdc67de84169a3083f27b5de93b1	170	Gene3D	G3DSA:3.90.76.10		75	167	1.6E-22	T	21-06-2016
NODE_108_length_4059_cov_3.06643_ID_215_8	6cabcdc67de84169a3083f27b5de93b1	170	PANTHER	PTHR30290		8	170	2.9E-32	T	21-06-2016
NODE_12_length_7444_cov_2.97388_ID_23_10	f8fb4a342a2120a2e0be9c58bb3cd766	388	PANTHER	PTHR11806		12	262	9.1E-154	T	21-06-2016
NODE_12_length_7444_cov_2.97388_ID_23_10	f8fb4a342a2120a2e0be9c58bb3cd766	388	ProSitePatterns	PS01280	Glucose inhibited division protein A family signature 1.	326	340	-	T	21-06-2016	IPR020595	MnmG-related, conserved site	Reactome: R-HSA-6787450
NODE_12_length_7444_cov_2.97388_ID_23_10	f8fb4a342a2120a2e0be9c58bb3cd766	388	PANTHER	PTHR11806		287	352	9.1E-154	T	21-06-2016
NODE_12_length_7444_cov_2.97388_ID_23_10	f8fb4a342a2120a2e0be9c58bb3cd766	388	Pfam	PF01134	Glucose inhibited division protein A	22	353	2.4E-97	T	21-06-2016	IPR002218	tRNA uridine 5-carboxymethylaminomethyl modification enzyme MnmG-related	Reactome: R-HSA-6787450
NODE_12_length_7444_cov_2.97388_ID_23_10	f8fb4a342a2120a2e0be9c58bb3cd766	388	SUPERFAMILY	SSF51905		111	314	1.36E-39	T	21-06-2016	IPR023753	FAD/NAD(P)-binding domain
NODE_12_length_7444_cov_2.97388_ID_23_10	f8fb4a342a2120a2e0be9c58bb3cd766	388	SUPERFAMILY	SSF51905		21	80	1.36E-39	T	21-06-2016	IPR023753	FAD/NAD(P)-binding domain
NODE_12_length_7444_cov_2.97388_ID_23_10	f8fb4a342a2120a2e0be9c58bb3cd766	388	PANTHER	PTHR11806:SF0		12	262	9.1E-154	T	21-06-2016
NODE_12_length_7444_cov_2.97388_ID_23_10	f8fb4a342a2120a2e0be9c58bb3cd766	388	PANTHER	PTHR11806:SF0		287	352	9.1E-154	T	21-06-2016
NODE_12_length_7444_cov_2.97388_ID_23_10	f8fb4a342a2120a2e0be9c58bb3cd766	388	Gene3D	G3DSA:3.50.50.60		19	210	6.0E-31	T	21-06-2016	IPR023753	FAD/NAD(P)-binding domain
NODE_22_length_6556_cov_4.05599_ID_43_1	250be2fe4ec2565820d135e23049bf7e	207	PANTHER	PTHR30408		2	206	5.0E-83	T	21-06-2016
NODE_22_length_6556_cov_4.05599_ID_43_1	250be2fe4ec2565820d135e23049bf7e	207	ProSitePatterns	PS00092	N-6 Adenine-specific DNA methylases signature.	36	42	-	T	21-06-2016	IPR002052	DNA methylase, N-6 adenine-specific, conserved site
NODE_22_length_6556_cov_4.05599_ID_43_1	250be2fe4ec2565820d135e23049bf7e	207	Gene3D	G3DSA:3.40.50.150		20	160	2.6E-17	T	21-06-2016	IPR029063	S-adenosyl-L-methionine-dependent methyltransferase
NODE_22_length_6556_cov_4.05599_ID_43_1	250be2fe4ec2565820d135e23049bf7e	207	PRINTS	PR00507	N12 class N6 adenine-specific DNA methyltransferase signature	33	45	5.2E-6	T	21-06-2016
NODE_22_length_6556_cov_4.05599_ID_43_1	250be2fe4ec2565820d135e23049bf7e	207	PRINTS	PR00507	N12 class N6 adenine-specific DNA methyltransferase signature	67	91	5.2E-6	T	21-06-2016
NODE_22_length_6556_cov_4.05599_ID_43_1	250be2fe4ec2565820d135e23049bf7e	207	Pfam	PF02384	N-6 DNA Methylase	1	206	6.4E-68	T	21-06-2016	IPR003356	DNA methylase, adenine-specific
NODE_22_length_6556_cov_4.05599_ID_43_1	250be2fe4ec2565820d135e23049bf7e	207	PANTHER	PTHR30408:SF8		2	206	5.0E-83	T	21-06-2016
NODE_22_length_6556_cov_4.05599_ID_43_1	250be2fe4ec2565820d135e23049bf7e	207	SUPERFAMILY	SSF53335		1	206	9.5E-59	T	21-06-2016	IPR029063	S-adenosyl-L-methionine-dependent methyltransferase
NODE_82_length_4585_cov_2.48212_ID_163_15	1362789b9083dec676bc616def9bfae1	170	CDD	cd04332	YbaK_like	44	156	6.30148E-28	T	21-06-2016
NODE_82_length_4585_cov_2.48212_ID_163_15	1362789b9083dec676bc616def9bfae1	170	Pfam	PF04073	Aminoacyl-tRNA editing domain	30	151	1.6E-23	T	21-06-2016	IPR007214	YbaK/aminoacyl-tRNA synthetase-associated domain	KEGG: 00970+6.1.1.15
NODE_82_length_4585_cov_2.48212_ID_163_15	1362789b9083dec676bc616def9bfae1	170	PANTHER	PTHR30411		59	170	4.5E-18	T	21-06-2016
NODE_82_length_4585_cov_2.48212_ID_163_15	1362789b9083dec676bc616def9bfae1	170	SUPERFAMILY	SSF55826		12	158	3.53E-32	T	21-06-2016	IPR007214	YbaK/aminoacyl-tRNA synthetase-associated domain	KEGG: 00970+6.1.1.15
NODE_82_length_4585_cov_2.48212_ID_163_15	1362789b9083dec676bc616def9bfae1	170	Gene3D	G3DSA:3.90.960.10		12	155	1.5E-23	T	21-06-2016	IPR007214	YbaK/aminoacyl-tRNA synthetase-associated domain	KEGG: 00970+6.1.1.15
NODE_82_length_4585_cov_2.48212_ID_163_15	1362789b9083dec676bc616def9bfae1	170	PANTHER	PTHR30411:SF7		59	170	4.5E-18	T	21-06-2016
NODE_46_length_5366_cov_2.97966_ID_91_2	5b7b52e3066fddac34dc9661cd494fb0	208	Pfam	PF05685	Putative restriction endonuclease	43	202	9.6E-23	T	21-06-2016	IPR008538	Domain of unknown function DUF820
NODE_46_length_5366_cov_2.97966_ID_91_2	5b7b52e3066fddac34dc9661cd494fb0	208	SUPERFAMILY	SSF52980		29	206	4.45E-35	T	21-06-2016	IPR011335	Restriction endonuclease type II-like	Reactome: R-HSA-6783310
NODE_46_length_5366_cov_2.97966_ID_91_2	5b7b52e3066fddac34dc9661cd494fb0	208	CDD	cd06260	DUF820	48	200	9.38888E-24	T	21-06-2016	IPR008538	Domain of unknown function DUF820
NODE_46_length_5366_cov_2.97966_ID_91_2	5b7b52e3066fddac34dc9661cd494fb0	208	PANTHER	PTHR34107		20	208	2.7E-19	T	21-06-2016
NODE_46_length_5366_cov_2.97966_ID_91_2	5b7b52e3066fddac34dc9661cd494fb0	208	Coils	Coil		207	208	-	T	21-06-2016
NODE_46_length_5366_cov_2.97966_ID_91_2	5b7b52e3066fddac34dc9661cd494fb0	208	Gene3D	G3DSA:3.90.1570.10		28	206	1.1E-37	T	21-06-2016	IPR012296	Nuclease, putative, TT1808
NODE_62_length_5109_cov_3.42006_ID_123_4	af43101ecaeeb6c955470465ee037b74	238	ProSitePatterns	PS00659	Glycosyl hydrolases family 5 signature.	53	62	-	T	21-06-2016	IPR018087	Glycoside hydrolase, family 5, conserved site
NODE_62_length_5109_cov_3.42006_ID_123_4	af43101ecaeeb6c955470465ee037b74	238	PANTHER	PTHR31308		11	234	5.5E-58	T	21-06-2016
NODE_62_length_5109_cov_3.42006_ID_123_4	af43101ecaeeb6c955470465ee037b74	238	SUPERFAMILY	SSF51445		27	64	1.32E-12	T	21-06-2016	IPR017853	Glycoside hydrolase superfamily
NODE_62_length_5109_cov_3.42006_ID_123_4	af43101ecaeeb6c955470465ee037b74	238	SUPERFAMILY	SSF51445		129	223	1.32E-12	T	21-06-2016	IPR017853	Glycoside hydrolase superfamily
NODE_62_length_5109_cov_3.42006_ID_123_4	af43101ecaeeb6c955470465ee037b74	238	Gene3D	G3DSA:3.20.20.80		132	221	1.8E-17	T	21-06-2016	IPR013781	Glycoside hydrolase, catalytic domain
NODE_62_length_5109_cov_3.42006_ID_123_4	af43101ecaeeb6c955470465ee037b74	238	Gene3D	G3DSA:3.20.20.80		28	75	1.8E-17	T	21-06-2016	IPR013781	Glycoside hydrolase, catalytic domain
NODE_62_length_5109_cov_3.42006_ID_123_4	af43101ecaeeb6c955470465ee037b74	238	PANTHER	PTHR31308:SF2		11	234	5.5E-58	T	21-06-2016
NODE_96_length_4257_cov_2.42575_ID_191_1	d17807b4eb1a875a18b25a381a79ab25	228	CDD	cd02503	MobA	19	214	5.98019E-45	T	21-06-2016
NODE_96_length_4257_cov_2.42575_ID_191_1	d17807b4eb1a875a18b25a381a79ab25	228	PANTHER	PTHR19136		16	226	1.4E-23	T	21-06-2016
NODE_96_length_4257_cov_2.42575_ID_191_1	d17807b4eb1a875a18b25a381a79ab25	228	Hamap	MF_00316	Molybdenum cofactor guanylyltransferase [mobA].	17	218	21.822	T	21-06-2016	IPR013482	Molybdenum cofactor guanylyltransferase	MetaCyc: PWY-5964|MetaCyc: PWY-7639
NODE_96_length_4257_cov_2.42575_ID_191_1	d17807b4eb1a875a18b25a381a79ab25	228	Gene3D	G3DSA:3.90.550.10		16	223	7.5E-43	T	21-06-2016	IPR029044	Nucleotide-diphospho-sugar transferases
NODE_96_length_4257_cov_2.42575_ID_191_1	d17807b4eb1a875a18b25a381a79ab25	228	SUPERFAMILY	SSF53448		17	214	1.47E-22	T	21-06-2016	IPR029044	Nucleotide-diphospho-sugar transferases
NODE_96_length_4257_cov_2.42575_ID_191_1	d17807b4eb1a875a18b25a381a79ab25	228	PANTHER	PTHR19136:SF81		16	226	1.4E-23	T	21-06-2016
NODE_96_length_4257_cov_2.42575_ID_191_1	d17807b4eb1a875a18b25a381a79ab25	228	Pfam	PF12804	MobA-like NTP transferase domain	21	183	1.9E-27	T	21-06-2016	IPR025877	MobA-like NTP transferase
NODE_151_length_3617_cov_2.137_ID_301_1	899b1dd424494ff9d282616985de600c	162	Gene3D	G3DSA:3.40.50.300		33	136	1.9E-30	T	21-06-2016	IPR027417	P-loop containing nucleoside triphosphate hydrolase
NODE_151_length_3617_cov_2.137_ID_301_1	899b1dd424494ff9d282616985de600c	162	SUPERFAMILY	SSF52540		31	130	1.46E-28	T	21-06-2016	IPR027417	P-loop containing nucleoside triphosphate hydrolase
NODE_151_length_3617_cov_2.137_ID_301_1	899b1dd424494ff9d282616985de600c	162	PANTHER	PTHR24220:SF581		33	144	4.4E-58	T	21-06-2016
NODE_151_length_3617_cov_2.137_ID_301_1	899b1dd424494ff9d282616985de600c	162	PANTHER	PTHR24220		33	144	4.4E-58	T	21-06-2016
NODE_151_length_3617_cov_2.137_ID_301_1	899b1dd424494ff9d282616985de600c	162	Pfam	PF00005	ABC transporter	36	68	4.9E-9	T	21-06-2016	IPR003439	ABC transporter-like
NODE_146_length_3640_cov_4.06192_ID_291_3	0097d48ff97256a2f12134e9296fc467	363	Gene3D	G3DSA:3.40.640.10		13	191	7.8E-23	T	21-06-2016	IPR015421	Pyridoxal phosphate-dependent transferase, major region, subdomain 1
NODE_146_length_3640_cov_4.06192_ID_291_3	0097d48ff97256a2f12134e9296fc467	363	PANTHER	PTHR11773		336	358	6.5E-125	T	21-06-2016	IPR020581	Glycine cleavage system P protein	KEGG: 00260+1.4.4.2|Reactome: R-HSA-6783984
NODE_146_length_3640_cov_4.06192_ID_291_3	0097d48ff97256a2f12134e9296fc467	363	PANTHER	PTHR11773:SF2		10	310	6.5E-125	T	21-06-2016
NODE_146_length_3640_cov_4.06192_ID_291_3	0097d48ff97256a2f12134e9296fc467	363	PANTHER	PTHR11773:SF2		336	358	6.5E-125	T	21-06-2016
NODE_146_length_3640_cov_4.06192_ID_291_3	0097d48ff97256a2f12134e9296fc467	363	SUPERFAMILY	SSF53383		7	358	6.29E-74	T	21-06-2016	IPR015424	Pyridoxal phosphate-dependent transferase
NODE_146_length_3640_cov_4.06192_ID_291_3	0097d48ff97256a2f12134e9296fc467	363	PANTHER	PTHR11773		10	310	6.5E-125	T	21-06-2016	IPR020581	Glycine cleavage system P protein	KEGG: 00260+1.4.4.2|Reactome: R-HSA-6783984
NODE_146_length_3640_cov_4.06192_ID_291_3	0097d48ff97256a2f12134e9296fc467	363	Pfam	PF02347	Glycine cleavage system P-protein	10	305	4.4E-89	T	21-06-2016	IPR020580	Glycine cleavage system P-protein, N-terminal	KEGG: 00260+1.4.4.2|Reactome: R-HSA-6783984
NODE_16_length_7007_cov_3.25345_ID_31_1	afe201f425c555a2f64fbea2be87db06	101	Coils	Coil		56	76	-	T	21-06-2016
NODE_16_length_7007_cov_3.25345_ID_31_1	afe201f425c555a2f64fbea2be87db06	101	Gene3D	G3DSA:1.10.287.850		35	93	9.8E-18	T	21-06-2016	IPR029013	HP0062-like domain
NODE_16_length_7007_cov_3.25345_ID_31_1	afe201f425c555a2f64fbea2be87db06	101	Pfam	PF06013	Proteins of 100 residues with WXG	37	90	6.5E-7	T	21-06-2016	IPR010310	Type VII secretion system ESAT-6-like
NODE_16_length_7007_cov_3.25345_ID_31_1	afe201f425c555a2f64fbea2be87db06	101	SUPERFAMILY	SSF158414		38	93	3.01E-16	T	21-06-2016	IPR029013	HP0062-like domain
NODE_94_length_4298_cov_2.9267_ID_187_3	e592ba9fa2787cde1a1e43ffce2568b9	109	PANTHER	PTHR24421:SF16		14	107	1.0E-32	T	21-06-2016
NODE_94_length_4298_cov_2.9267_ID_187_3	e592ba9fa2787cde1a1e43ffce2568b9	109	ProSiteProfiles	PS50122	CheB-type methylesterase domain profile.	9	109	27.533	T	21-06-2016	IPR000673	Signal transduction response regulator, chemotaxis, protein-glutamate methylesterase
NODE_94_length_4298_cov_2.9267_ID_187_3	e592ba9fa2787cde1a1e43ffce2568b9	109	PANTHER	PTHR24421		14	107	1.0E-32	T	21-06-2016
NODE_94_length_4298_cov_2.9267_ID_187_3	e592ba9fa2787cde1a1e43ffce2568b9	109	Pfam	PF01339	CheB methylesterase	16	101	3.2E-25	T	21-06-2016	IPR000673	Signal transduction response regulator, chemotaxis, protein-glutamate methylesterase
NODE_94_length_4298_cov_2.9267_ID_187_3	e592ba9fa2787cde1a1e43ffce2568b9	109	SUPERFAMILY	SSF52738		11	106	3.53E-29	T	21-06-2016	IPR000673	Signal transduction response regulator, chemotaxis, protein-glutamate methylesterase
NODE_94_length_4298_cov_2.9267_ID_187_3	e592ba9fa2787cde1a1e43ffce2568b9	109	Gene3D	G3DSA:3.40.50.180		9	108	2.5E-35	T	21-06-2016	IPR000673	Signal transduction response regulator, chemotaxis, protein-glutamate methylesterase
NODE_8_length_8243_cov_6.46568_ID_15_25	cf1dd28ce41012f0026c73ed0e49ad16	449	PANTHER	PTHR33397:SF3		68	180	2.5E-17	T	21-06-2016
NODE_8_length_8243_cov_6.46568_ID_15_25	cf1dd28ce41012f0026c73ed0e49ad16	449	PANTHER	PTHR33397		68	180	2.5E-17	T	21-06-2016
NODE_8_length_8243_cov_6.46568_ID_15_25	cf1dd28ce41012f0026c73ed0e49ad16	449	Pfam	PF01934	Protein of unknown function DUF86	54	168	2.3E-31	T	21-06-2016	IPR008201	Protein of unknown function DUF86
NODE_8_length_8243_cov_6.46568_ID_15_25	cf1dd28ce41012f0026c73ed0e49ad16	449	Gene3D	G3DSA:1.20.120.580		40	169	9.8E-36	T	21-06-2016
NODE_8_length_8243_cov_6.46568_ID_15_25	cf1dd28ce41012f0026c73ed0e49ad16	449	Coils	Coil		173	174	-	T	21-06-2016
NODE_176_length_3344_cov_2.23776_ID_351_12	0cc97760005c26d7fb39922c2c0b4f3e	210	CDD	cd00338	Ser_Recombinase	54	188	3.43279E-41	T	21-06-2016
NODE_176_length_3344_cov_2.23776_ID_351_12	0cc97760005c26d7fb39922c2c0b4f3e	210	PANTHER	PTHR30461		31	201	3.4E-49	T	21-06-2016
NODE_176_length_3344_cov_2.23776_ID_351_12	0cc97760005c26d7fb39922c2c0b4f3e	210	Pfam	PF00239	Resolvase, N terminal domain	52	197	1.5E-40	T	21-06-2016	IPR006119	Resolvase, N-terminal catalytic domain
NODE_176_length_3344_cov_2.23776_ID_351_12	0cc97760005c26d7fb39922c2c0b4f3e	210	SMART	SM00857		52	198	6.6E-51	T	21-06-2016	IPR006119	Resolvase, N-terminal catalytic domain
NODE_176_length_3344_cov_2.23776_ID_351_12	0cc97760005c26d7fb39922c2c0b4f3e	210	PANTHER	PTHR30461:SF3		31	201	3.4E-49	T	21-06-2016
NODE_176_length_3344_cov_2.23776_ID_351_12	0cc97760005c26d7fb39922c2c0b4f3e	210	SUPERFAMILY	SSF53041		50	197	1.83E-37	T	21-06-2016	IPR006119	Resolvase, N-terminal catalytic domain
NODE_176_length_3344_cov_2.23776_ID_351_12	0cc97760005c26d7fb39922c2c0b4f3e	210	ProSiteProfiles	PS51736	Resolvase/invertase-type recombinase catalytic domain profile.	51	196	35.548	T	21-06-2016	IPR006119	Resolvase, N-terminal catalytic domain
NODE_176_length_3344_cov_2.23776_ID_351_12	0cc97760005c26d7fb39922c2c0b4f3e	210	Gene3D	G3DSA:3.40.50.1390		50	178	3.4E-30	T	21-06-2016	IPR006119	Resolvase, N-terminal catalytic domain
NODE_97_length_4252_cov_3.85633_ID_193_16	cc1ed5a3a89aee440720ac2a644a0377	165	PANTHER	PTHR10629		75	162	6.9E-19	T	21-06-2016
NODE_97_length_4252_cov_3.85633_ID_193_16	cc1ed5a3a89aee440720ac2a644a0377	165	Pfam	PF00145	C-5 cytosine-specific DNA methylase	16	150	2.4E-17	T	21-06-2016	IPR029063	S-adenosyl-L-methionine-dependent methyltransferase
NODE_97_length_4252_cov_3.85633_ID_193_16	cc1ed5a3a89aee440720ac2a644a0377	165	SUPERFAMILY	SSF53335		2	154	3.21E-30	T	21-06-2016	IPR029063	S-adenosyl-L-methionine-dependent methyltransferase
NODE_97_length_4252_cov_3.85633_ID_193_16	cc1ed5a3a89aee440720ac2a644a0377	165	PANTHER	PTHR10629:SF32		75	162	6.9E-19	T	21-06-2016
NODE_97_length_4252_cov_3.85633_ID_193_16	cc1ed5a3a89aee440720ac2a644a0377	165	Gene3D	G3DSA:3.90.120.10		3	26	6.5E-24	T	21-06-2016
NODE_97_length_4252_cov_3.85633_ID_193_16	cc1ed5a3a89aee440720ac2a644a0377	165	Gene3D	G3DSA:3.90.120.10		68	143	6.5E-24	T	21-06-2016
NODE_94_length_4298_cov_2.9267_ID_187_1	0c0fcdece220a1dd14173d28f31da66b	127	Pfam	PF03975	CheD chemotactic sensory transduction	21	112	4.1E-22	T	21-06-2016	IPR005659	Chemoreceptor glutamine deamidase CheD
NODE_94_length_4298_cov_2.9267_ID_187_1	0c0fcdece220a1dd14173d28f31da66b	127	SUPERFAMILY	SSF64438		16	117	4.67E-19	T	21-06-2016	IPR011324	Cytotoxic necrotizing factor-like, catalytic
NODE_7_length_8468_cov_2.74551_ID_13_15	d20c8d24f0abf2032023e12aa7068b4e	336	Pfam	PF03706	Lysylphosphatidylglycerol synthase TM region	18	308	4.8E-37	T	21-06-2016	IPR022791	Lysylphosphatidylglycerol synthetase/glycosyltransferase AglD
NODE_7_length_8468_cov_2.74551_ID_13_15	d20c8d24f0abf2032023e12aa7068b4e	336	TIGRFAM	TIGR00374	TIGR00374: TIGR00374 family protein	47	306	1.4E-15	T	21-06-2016	IPR022791	Lysylphosphatidylglycerol synthetase/glycosyltransferase AglD
NODE_22_length_6556_cov_4.05599_ID_43_7	7b91c618b712e1376f616e8507546cae	133	PANTHER	PTHR30195		1	119	3.1E-51	T	21-06-2016
NODE_22_length_6556_cov_4.05599_ID_43_7	7b91c618b712e1376f616e8507546cae	133	Gene3D	G3DSA:3.40.50.300		21	90	1.7E-5	T	21-06-2016	IPR027417	P-loop containing nucleoside triphosphate hydrolase
NODE_22_length_6556_cov_4.05599_ID_43_7	7b91c618b712e1376f616e8507546cae	133	Pfam	PF00271	Helicase conserved C-terminal domain	24	86	1.3E-4	T	21-06-2016	IPR001650	Helicase, C-terminal
NODE_22_length_6556_cov_4.05599_ID_43_7	7b91c618b712e1376f616e8507546cae	133	SUPERFAMILY	SSF52540		25	102	3.25E-7	T	21-06-2016	IPR027417	P-loop containing nucleoside triphosphate hydrolase
NODE_22_length_6556_cov_4.05599_ID_43_7	7b91c618b712e1376f616e8507546cae	133	PANTHER	PTHR30195:SF15		1	119	3.1E-51	T	21-06-2016
NODE_76_length_4752_cov_2.47988_ID_151_1	f58173e83d1a4e1dd5e953a12ed2263a	157	Pfam	PF00232	Glycosyl hydrolase family 1	16	150	4.5E-61	T	21-06-2016	IPR001360	Glycoside hydrolase family 1
NODE_76_length_4752_cov_2.47988_ID_151_1	f58173e83d1a4e1dd5e953a12ed2263a	157	PANTHER	PTHR10353		22	151	3.0E-75	T	21-06-2016	IPR001360	Glycoside hydrolase family 1
NODE_76_length_4752_cov_2.47988_ID_151_1	f58173e83d1a4e1dd5e953a12ed2263a	157	Gene3D	G3DSA:3.20.20.80		15	151	6.4E-63	T	21-06-2016	IPR013781	Glycoside hydrolase, catalytic domain
NODE_76_length_4752_cov_2.47988_ID_151_1	f58173e83d1a4e1dd5e953a12ed2263a	157	SUPERFAMILY	SSF51445		13	151	1.81E-58	T	21-06-2016	IPR017853	Glycoside hydrolase superfamily
NODE_112_length_4016_cov_4.22545_ID_223_3	ca6d7d512288a105706068c1c6b61e13	498	SMART	SM00534		320	497	1.1E-7	T	21-06-2016	IPR000432	DNA mismatch repair protein MutS, C-terminal
NODE_112_length_4016_cov_4.22545_ID_223_3	ca6d7d512288a105706068c1c6b61e13	498	Pfam	PF00488	MutS domain V	324	487	6.4E-22	T	21-06-2016	IPR000432	DNA mismatch repair protein MutS, C-terminal
NODE_112_length_4016_cov_4.22545_ID_223_3	ca6d7d512288a105706068c1c6b61e13	498	Coils	Coil		123	143	-	T	21-06-2016
NODE_112_length_4016_cov_4.22545_ID_223_3	ca6d7d512288a105706068c1c6b61e13	498	PANTHER	PTHR11361		35	43	3.8E-17	T	21-06-2016
NODE_112_length_4016_cov_4.22545_ID_223_3	ca6d7d512288a105706068c1c6b61e13	498	PANTHER	PTHR11361		305	445	3.8E-17	T	21-06-2016
NODE_112_length_4016_cov_4.22545_ID_223_3	ca6d7d512288a105706068c1c6b61e13	498	SUPERFAMILY	SSF52540		282	449	7.21E-22	T	21-06-2016	IPR027417	P-loop containing nucleoside triphosphate hydrolase
NODE_112_length_4016_cov_4.22545_ID_223_3	ca6d7d512288a105706068c1c6b61e13	498	Gene3D	G3DSA:3.40.50.300		293	490	9.6E-34	T	21-06-2016	IPR027417	P-loop containing nucleoside triphosphate hydrolase
NODE_86_length_4520_cov_3.85778_ID_171_20	eee0d4c8ea2de5b3a29b33e36512014c	120	PANTHER	PTHR31964		35	118	6.4E-23	T	21-06-2016
NODE_86_length_4520_cov_3.85778_ID_171_20	eee0d4c8ea2de5b3a29b33e36512014c	120	SUPERFAMILY	SSF52402		16	114	6.87E-26	T	21-06-2016
NODE_86_length_4520_cov_3.85778_ID_171_20	eee0d4c8ea2de5b3a29b33e36512014c	120	PRINTS	PR01438	Universal stress protein signature	92	114	1.9E-11	T	21-06-2016	IPR006015	Universal stress protein A
NODE_86_length_4520_cov_3.85778_ID_171_20	eee0d4c8ea2de5b3a29b33e36512014c	120	PRINTS	PR01438	Universal stress protein signature	74	86	1.9E-11	T	21-06-2016	IPR006015	Universal stress protein A
NODE_86_length_4520_cov_3.85778_ID_171_20	eee0d4c8ea2de5b3a29b33e36512014c	120	Gene3D	G3DSA:3.40.50.620		32	115	4.5E-27	T	21-06-2016	IPR014729	Rossmann-like alpha/beta/alpha sandwich fold
NODE_86_length_4520_cov_3.85778_ID_171_20	eee0d4c8ea2de5b3a29b33e36512014c	120	CDD	cd00293	USP_Like	4	113	2.85885E-20	T	21-06-2016
NODE_86_length_4520_cov_3.85778_ID_171_20	eee0d4c8ea2de5b3a29b33e36512014c	120	PANTHER	PTHR31964:SF42		35	118	6.4E-23	T	21-06-2016
NODE_86_length_4520_cov_3.85778_ID_171_20	eee0d4c8ea2de5b3a29b33e36512014c	120	Pfam	PF00582	Universal stress protein family	41	114	1.6E-19	T	21-06-2016	IPR006016	UspA
NODE_88_length_4479_cov_6.56352_ID_175_6	e5913f29582aa7fbcfe6951ec6f4e878	110	PANTHER	PTHR10366		18	108	7.1E-52	T	21-06-2016
NODE_88_length_4479_cov_6.56352_ID_175_6	e5913f29582aa7fbcfe6951ec6f4e878	110	SUPERFAMILY	SSF51735		20	109	1.79E-23	T	21-06-2016	IPR016040	NAD(P)-binding domain
NODE_88_length_4479_cov_6.56352_ID_175_6	e5913f29582aa7fbcfe6951ec6f4e878	110	PANTHER	PTHR10366:SF423		18	108	7.1E-52	T	21-06-2016
NODE_88_length_4479_cov_6.56352_ID_175_6	e5913f29582aa7fbcfe6951ec6f4e878	110	Pfam	PF16363	GDP-mannose 4,6 dehydratase	20	109	1.5E-18	T	21-06-2016	IPR016040	NAD(P)-binding domain
NODE_88_length_4479_cov_6.56352_ID_175_6	e5913f29582aa7fbcfe6951ec6f4e878	110	Gene3D	G3DSA:3.40.50.720		13	109	1.5E-25	T	21-06-2016	IPR016040	NAD(P)-binding domain
NODE_35_length_5708_cov_3.96674_ID_69_13	cae5dd630aba93db4f1bd7be7b6919ac	168	ProSitePatterns	PS00170	Cyclophilin-type peptidyl-prolyl cis-trans isomerase signature.	61	78	-	T	21-06-2016	IPR020892	Cyclophilin-type peptidyl-prolyl cis-trans isomerase, conserved site
NODE_35_length_5708_cov_3.96674_ID_69_13	cae5dd630aba93db4f1bd7be7b6919ac	168	Gene3D	G3DSA:2.40.100.10		19	158	3.9E-59	T	21-06-2016	IPR029000	Cyclophilin-like domain
NODE_35_length_5708_cov_3.96674_ID_69_13	cae5dd630aba93db4f1bd7be7b6919ac	168	SUPERFAMILY	SSF50891		13	158	1.01E-56	T	21-06-2016	IPR029000	Cyclophilin-like domain
NODE_35_length_5708_cov_3.96674_ID_69_13	cae5dd630aba93db4f1bd7be7b6919ac	168	ProSiteProfiles	PS50072	Cyclophilin-type peptidyl-prolyl cis-trans isomerase domain profile.	34	156	29.163	T	21-06-2016	IPR002130	Cyclophilin-type peptidyl-prolyl cis-trans isomerase domain
NODE_35_length_5708_cov_3.96674_ID_69_13	cae5dd630aba93db4f1bd7be7b6919ac	168	PRINTS	PR00153	Cyclophilin peptidyl-prolyl cis-trans isomerase signature	123	135	2.3E-31	T	21-06-2016	IPR002130	Cyclophilin-type peptidyl-prolyl cis-trans isomerase domain
NODE_35_length_5708_cov_3.96674_ID_69_13	cae5dd630aba93db4f1bd7be7b6919ac	168	PRINTS	PR00153	Cyclophilin peptidyl-prolyl cis-trans isomerase signature	66	78	2.3E-31	T	21-06-2016	IPR002130	Cyclophilin-type peptidyl-prolyl cis-trans isomerase domain
NODE_35_length_5708_cov_3.96674_ID_69_13	cae5dd630aba93db4f1bd7be7b6919ac	168	PRINTS	PR00153	Cyclophilin peptidyl-prolyl cis-trans isomerase signature	136	151	2.3E-31	T	21-06-2016	IPR002130	Cyclophilin-type peptidyl-prolyl cis-trans isomerase domain
NODE_35_length_5708_cov_3.96674_ID_69_13	cae5dd630aba93db4f1bd7be7b6919ac	168	PRINTS	PR00153	Cyclophilin peptidyl-prolyl cis-trans isomerase signature	40	55	2.3E-31	T	21-06-2016	IPR002130	Cyclophilin-type peptidyl-prolyl cis-trans isomerase domain
NODE_35_length_5708_cov_3.96674_ID_69_13	cae5dd630aba93db4f1bd7be7b6919ac	168	PRINTS	PR00153	Cyclophilin peptidyl-prolyl cis-trans isomerase signature	108	123	2.3E-31	T	21-06-2016	IPR002130	Cyclophilin-type peptidyl-prolyl cis-trans isomerase domain
NODE_35_length_5708_cov_3.96674_ID_69_13	cae5dd630aba93db4f1bd7be7b6919ac	168	CDD	cd00317	cyclophilin	29	158	5.96665E-62	T	21-06-2016
NODE_35_length_5708_cov_3.96674_ID_69_13	cae5dd630aba93db4f1bd7be7b6919ac	168	Pfam	PF00160	Cyclophilin type peptidyl-prolyl cis-trans isomerase/CLD	28	159	1.0E-48	T	21-06-2016	IPR002130	Cyclophilin-type peptidyl-prolyl cis-trans isomerase domain
NODE_35_length_5708_cov_3.96674_ID_69_13	cae5dd630aba93db4f1bd7be7b6919ac	168	PANTHER	PTHR11071		31	154	1.2E-65	T	21-06-2016	IPR024936	Cyclophilin-type peptidyl-prolyl cis-trans isomerase
NODE_133_length_3785_cov_2.0756_ID_265_6	eceb0945627c0831483079f48aa89597	315	ProSitePatterns	PS00211	ABC transporters family signature.	207	221	-	T	21-06-2016	IPR017871	ABC transporter, conserved site
NODE_133_length_3785_cov_2.0756_ID_265_6	eceb0945627c0831483079f48aa89597	315	PANTHER	PTHR24220		64	313	4.7E-133	T	21-06-2016
NODE_133_length_3785_cov_2.0756_ID_265_6	eceb0945627c0831483079f48aa89597	315	ProSiteProfiles	PS50893	ATP-binding cassette, ABC transporter-type domain profile.	63	310	21.315	T	21-06-2016	IPR003439	ABC transporter-like
NODE_133_length_3785_cov_2.0756_ID_265_6	eceb0945627c0831483079f48aa89597	315	TIGRFAM	TIGR00972	3a0107s01c2: phosphate ABC transporter, ATP-binding protein	63	315	8.6E-122	T	21-06-2016	IPR005670	Phosphate transport system permease protein 1
NODE_133_length_3785_cov_2.0756_ID_265_6	eceb0945627c0831483079f48aa89597	315	SUPERFAMILY	SSF52540		61	302	2.37E-58	T	21-06-2016	IPR027417	P-loop containing nucleoside triphosphate hydrolase
NODE_133_length_3785_cov_2.0756_ID_265_6	eceb0945627c0831483079f48aa89597	315	CDD	cd03260	ABC_PstB_phosphate_transporter	63	297	7.30434E-141	T	21-06-2016
NODE_133_length_3785_cov_2.0756_ID_265_6	eceb0945627c0831483079f48aa89597	315	PANTHER	PTHR24220:SF468		64	313	4.7E-133	T	21-06-2016
NODE_133_length_3785_cov_2.0756_ID_265_6	eceb0945627c0831483079f48aa89597	315	Pfam	PF00005	ABC transporter	78	234	3.1E-31	T	21-06-2016	IPR003439	ABC transporter-like
NODE_133_length_3785_cov_2.0756_ID_265_6	eceb0945627c0831483079f48aa89597	315	ProSiteProfiles	PS51238	Phosphate import ATP-binding protein pstB family profile.	264	315	21.795	T	21-06-2016	IPR015850	ABC transporter, phosphate import, PstB
NODE_133_length_3785_cov_2.0756_ID_265_6	eceb0945627c0831483079f48aa89597	315	SMART	SM00382		87	295	1.9E-9	T	21-06-2016	IPR003593	AAA+ ATPase domain
NODE_133_length_3785_cov_2.0756_ID_265_6	eceb0945627c0831483079f48aa89597	315	Gene3D	G3DSA:3.40.50.300		56	308	8.3E-68	T	21-06-2016	IPR027417	P-loop containing nucleoside triphosphate hydrolase
NODE_55_length_5230_cov_2.28077_ID_109_8	454c4fb9e189a3ac1494dc6ce901360f	477	Gene3D	G3DSA:3.40.50.150		275	450	1.4E-30	T	21-06-2016	IPR029063	S-adenosyl-L-methionine-dependent methyltransferase
NODE_55_length_5230_cov_2.28077_ID_109_8	454c4fb9e189a3ac1494dc6ce901360f	477	Gene3D	G3DSA:1.20.1250.20		47	240	7.5E-4	T	21-06-2016
NODE_55_length_5230_cov_2.28077_ID_109_8	454c4fb9e189a3ac1494dc6ce901360f	477	SUPERFAMILY	SSF53335		275	449	7.8E-17	T	21-06-2016	IPR029063	S-adenosyl-L-methionine-dependent methyltransferase
NODE_55_length_5230_cov_2.28077_ID_109_8	454c4fb9e189a3ac1494dc6ce901360f	477	CDD	cd02440	AdoMet_MTases	357	430	0.00631913	T	21-06-2016
NODE_55_length_5230_cov_2.28077_ID_109_8	454c4fb9e189a3ac1494dc6ce901360f	477	SUPERFAMILY	SSF103473		46	159	7.85E-6	T	21-06-2016	IPR020846	Major facilitator superfamily domain
NODE_154_length_3609_cov_1.78981_ID_307_2	28ab775565e3681c9b491bb284947832	236	SUPERFAMILY	SSF56954		18	228	3.01E-16	T	21-06-2016
NODE_154_length_3609_cov_1.78981_ID_307_2	28ab775565e3681c9b491bb284947832	236	Gene3D	G3DSA:1.20.1600.10		20	228	1.8E-15	T	21-06-2016
NODE_154_length_3609_cov_1.78981_ID_307_2	28ab775565e3681c9b491bb284947832	236	Coils	Coil		156	176	-	T	21-06-2016
NODE_154_length_3609_cov_1.78981_ID_307_2	28ab775565e3681c9b491bb284947832	236	Pfam	PF02321	Outer membrane efflux protein	68	229	9.0E-13	T	21-06-2016	IPR003423	Outer membrane efflux protein
NODE_95_length_4295_cov_1.94788_ID_189_4	4a4a653989a412283ab92a743ca8461c	110	Gene3D	G3DSA:3.20.130.10		3	105	2.2E-37	T	21-06-2016	IPR004647	Fe-S hydro-lyase, tartrate dehydratase beta-type, catalytic domain
NODE_95_length_4295_cov_1.94788_ID_189_4	4a4a653989a412283ab92a743ca8461c	110	PANTHER	PTHR30389		12	106	1.1E-47	T	21-06-2016
NODE_95_length_4295_cov_1.94788_ID_189_4	4a4a653989a412283ab92a743ca8461c	110	Pfam	PF05683	Fumarase C-terminus	4	103	2.7E-29	T	21-06-2016	IPR004647	Fe-S hydro-lyase, tartrate dehydratase beta-type, catalytic domain
NODE_95_length_4295_cov_1.94788_ID_189_4	4a4a653989a412283ab92a743ca8461c	110	SUPERFAMILY	SSF117457		14	103	3.01E-31	T	21-06-2016	IPR004647	Fe-S hydro-lyase, tartrate dehydratase beta-type, catalytic domain
NODE_102_length_4153_cov_2.73792_ID_203_9	26cde26f16a1ba68b527827180a6629b	358	SUPERFAMILY	SSF54637		195	356	8.46E-36	T	21-06-2016	IPR029069	HotDog domain
NODE_102_length_4153_cov_2.73792_ID_203_9	26cde26f16a1ba68b527827180a6629b	358	SUPERFAMILY	SSF54637		9	158	6.93E-37	T	21-06-2016	IPR029069	HotDog domain
NODE_102_length_4153_cov_2.73792_ID_203_9	26cde26f16a1ba68b527827180a6629b	358	CDD	cd03451	FkbR2	198	356	4.17426E-53	T	21-06-2016
NODE_102_length_4153_cov_2.73792_ID_203_9	26cde26f16a1ba68b527827180a6629b	358	PANTHER	PTHR13078		13	356	1.1E-196	T	21-06-2016
NODE_102_length_4153_cov_2.73792_ID_203_9	26cde26f16a1ba68b527827180a6629b	358	Gene3D	G3DSA:3.10.129.10		192	356	1.2E-34	T	21-06-2016	IPR029069	HotDog domain
NODE_102_length_4153_cov_2.73792_ID_203_9	26cde26f16a1ba68b527827180a6629b	358	Gene3D	G3DSA:3.10.129.10		8	158	2.2E-35	T	21-06-2016	IPR029069	HotDog domain
NODE_102_length_4153_cov_2.73792_ID_203_9	26cde26f16a1ba68b527827180a6629b	358	PIRSF	PIRSF021494		7	355	9.1E-139	T	21-06-2016	IPR016790	Thiol ester hydratase, Rv0216, predicted	KEGG: 00630+4.2.1.148|KEGG: 00660+4.2.1.148|KEGG: 00720+4.2.1.148|MetaCyc: PWY-5741|MetaCyc: PWY-5744|MetaCyc: PWY-6728
NODE_102_length_4153_cov_2.73792_ID_203_9	26cde26f16a1ba68b527827180a6629b	358	CDD	cd03451	FkbR2	13	157	7.70893E-58	T	21-06-2016
NODE_102_length_4153_cov_2.73792_ID_203_9	26cde26f16a1ba68b527827180a6629b	358	Pfam	PF01575	MaoC like domain	21	133	9.0E-9	T	21-06-2016	IPR002539	MaoC-like domain
NODE_102_length_4153_cov_2.73792_ID_203_9	26cde26f16a1ba68b527827180a6629b	358	Pfam	PF01575	MaoC like domain	206	302	5.1E-6	T	21-06-2016	IPR002539	MaoC-like domain
NODE_102_length_4153_cov_2.73792_ID_203_9	26cde26f16a1ba68b527827180a6629b	358	PANTHER	PTHR13078:SF18		13	356	1.1E-196	T	21-06-2016
NODE_170_length_3412_cov_1.82544_ID_339_2	c42ef22557b25b84011d65fe5ee7ae8e	132	CDD	cd07812	SRPBCC	12	108	4.51797E-11	T	21-06-2016
NODE_170_length_3412_cov_1.82544_ID_339_2	c42ef22557b25b84011d65fe5ee7ae8e	132	SUPERFAMILY	SSF55961		8	108	4.55E-16	T	21-06-2016
NODE_170_length_3412_cov_1.82544_ID_339_2	c42ef22557b25b84011d65fe5ee7ae8e	132	Pfam	PF10604	Polyketide cyclase / dehydrase and lipid transport	10	105	2.7E-10	T	21-06-2016	IPR019587	Polyketide cyclase/dehydrase
NODE_170_length_3412_cov_1.82544_ID_339_2	c42ef22557b25b84011d65fe5ee7ae8e	132	Gene3D	G3DSA:3.30.530.20		11	105	2.8E-10	T	21-06-2016	IPR023393	START-like domain
NODE_124_length_3881_cov_1.72556_ID_247_15	9ea616558aac036bfe19fe19cfd7ad8a	118	Pfam	PF01451	Low molecular weight phosphotyrosine protein phosphatase	22	108	2.1E-9	T	21-06-2016	IPR023485	Phosphotyrosine protein phosphatase I superfamily
NODE_124_length_3881_cov_1.72556_ID_247_15	9ea616558aac036bfe19fe19cfd7ad8a	118	PANTHER	PTHR11717		7	108	5.1E-17	T	21-06-2016
NODE_124_length_3881_cov_1.72556_ID_247_15	9ea616558aac036bfe19fe19cfd7ad8a	118	PANTHER	PTHR11717:SF14		7	108	5.1E-17	T	21-06-2016	IPR017867	Protein-tyrosine phosphatase, low molecular weight
NODE_124_length_3881_cov_1.72556_ID_247_15	9ea616558aac036bfe19fe19cfd7ad8a	118	Gene3D	G3DSA:3.40.50.270		19	112	7.5E-14	T	21-06-2016
NODE_124_length_3881_cov_1.72556_ID_247_15	9ea616558aac036bfe19fe19cfd7ad8a	118	SUPERFAMILY	SSF52788		17	112	6.28E-14	T	21-06-2016	IPR023485	Phosphotyrosine protein phosphatase I superfamily
NODE_167_length_3453_cov_1.94291_ID_333_3	41c933cdf9035e3098aec5417d3f1a2f	119	PANTHER	PTHR22573:SF28		32	113	4.8E-17	T	21-06-2016
NODE_167_length_3453_cov_1.94291_ID_333_3	41c933cdf9035e3098aec5417d3f1a2f	119	SUPERFAMILY	SSF55957		42	113	3.66E-17	T	21-06-2016	IPR005843	Alpha-D-phosphohexomutase, C-terminal	KEGG: 00520+5.4.2.10|MetaCyc: PWY-6749
NODE_167_length_3453_cov_1.94291_ID_333_3	41c933cdf9035e3098aec5417d3f1a2f	119	PANTHER	PTHR22573		32	113	4.8E-17	T	21-06-2016
NODE_167_length_3453_cov_1.94291_ID_333_3	41c933cdf9035e3098aec5417d3f1a2f	119	Pfam	PF00408	Phosphoglucomutase/phosphomannomutase, C-terminal domain	70	113	2.0E-9	T	21-06-2016	IPR005843	Alpha-D-phosphohexomutase, C-terminal	KEGG: 00520+5.4.2.10|MetaCyc: PWY-6749
NODE_167_length_3453_cov_1.94291_ID_333_3	41c933cdf9035e3098aec5417d3f1a2f	119	Gene3D	G3DSA:3.30.310.50		47	113	5.1E-19	T	21-06-2016	IPR005843	Alpha-D-phosphohexomutase, C-terminal	KEGG: 00520+5.4.2.10|MetaCyc: PWY-6749
NODE_23_length_6518_cov_4.04379_ID_45_2	c769f037753559cd096440e045ec8cd1	198	CDD	cd01425	RPS2	2	153	3.22192E-65	T	21-06-2016	IPR001865	Ribosomal protein S2
NODE_23_length_6518_cov_4.04379_ID_45_2	c769f037753559cd096440e045ec8cd1	198	ProSitePatterns	PS00963	Ribosomal protein S2 signature 2.	99	123	-	T	21-06-2016	IPR018130	Ribosomal protein S2, conserved site
NODE_23_length_6518_cov_4.04379_ID_45_2	c769f037753559cd096440e045ec8cd1	198	Coils	Coil		68	88	-	T	21-06-2016
NODE_23_length_6518_cov_4.04379_ID_45_2	c769f037753559cd096440e045ec8cd1	198	TIGRFAM	TIGR01011	rpsB_bact: ribosomal protein uS2	5	167	1.9E-71	T	21-06-2016	IPR005706	Ribosomal protein S2, bacteria/mitochondria/plastid
NODE_23_length_6518_cov_4.04379_ID_45_2	c769f037753559cd096440e045ec8cd1	198	PRINTS	PR00395	Ribosomal protein S2 signature	99	116	3.9E-24	T	21-06-2016	IPR001865	Ribosomal protein S2
NODE_23_length_6518_cov_4.04379_ID_45_2	c769f037753559cd096440e045ec8cd1	198	PRINTS	PR00395	Ribosomal protein S2 signature	116	127	3.9E-24	T	21-06-2016	IPR001865	Ribosomal protein S2
NODE_23_length_6518_cov_4.04379_ID_45_2	c769f037753559cd096440e045ec8cd1	198	PRINTS	PR00395	Ribosomal protein S2 signature	137	151	3.9E-24	T	21-06-2016	IPR001865	Ribosomal protein S2
[truncated: 50,348 more rows]
