# Supplementary material for: Diversity in a Polymicrobial Community Revealed by Analysis of Viromes, Endolysins and CRISPR Spacers
Source: PLoS One. 2016 Sep 9;11(9):e0160574. doi: 10.1371/journal.pone.0160574 (PMC5017753; doi:10.1371/journal.pone.0160574)
Supplement: S5 Table — (CSV) [file pone.0160574.s009.csv]

Contig	Size (aa)	Model	PFAM	Annotation	CRISPR?
NODE_19_length_6824_cov_12.5431_ID_37_19	231	Pfam	PF05838	Glycosyl hydrolase 108	yes
NODE_10_length_8024_cov_11.4313_ID_19_6	185	Pfam	PF05838	Glycosyl hydrolase 108	no
NODE_7274_length_514_cov_31.1808_ID_14547_2	154	Pfam	PF05838	Glycosyl hydrolase 108	yes
NODE_15007_length_347_cov_1.38356_ID_30013_1	102	Pfam	PF05838	Glycosyl hydrolase 108	no
NODE_6060_length_542_cov_1.10883_ID_12119_1	112	Pfam	PF05838	Glycosyl hydrolase 108	no
NODE_11003_length_448_cov_0.916031_ID_22005_1	119	Pfam	PF05838	Glycosyl hydrolase 108	no
