# Supplementary material for: Diversity in a Polymicrobial Community Revealed by Analysis of Viromes, Endolysins and CRISPR Spacers
Source: PLoS One. 2016 Sep 9;11(9):e0160574. doi: 10.1371/journal.pone.0160574 (PMC5017753; doi:10.1371/journal.pone.0160574)
Supplement: S6 Table — (CSV) [file pone.0160574.s010.csv]

Table 1
	Predicted catalytic domains																								Predicted binding domains
Pfam	Phage_lysozyme (LYSO)	Muramidase (MURA)	Glyco_hydro_19 (GH19)	Glyco_hydro_25 (GH25)	Glyco_hydro_108 (GH108)	SLT	Transglycosylase (TRANG)	Glucosaminidase (GLUCO)	Amidase02_C (AMI02-C)	Amidase_5 (AMI-5)	Amidase_3 (AMI-3)	Amidase_2 (AMI-2)	NlpD (NLPD)	VanY (VANY)	Peptidase_U40 (PET-U40)	Peptidase_M15_3 (PET-15-3)	Peptidase_M15_4 (PET-15-4)	Peptidase_M23 (PET-M23)	YkuD (YKUD)	NLPC_P60 (NLPC-P60)	Peptidase_C39_2 (PET-C39-2)	CHAP	DUF3597 (DUF)		PG_binding_3 (PG-3)	LysM (LYSM)	SH3_3 (SH3-3)	SH3_5 (SH3-5)	PG_binding_1 (PG-1)	ChW (CHW)	Cpl-7 (CPL7)	LGFP	SH3-related (SH3-r)	FOG	SPOR	SLAP
PFAM/COG/SMART	PF00959	COG4678	PF00182	PF01183	PF05838	PF01464	PF06737	PF01832	PF12123	PF05382	PF01520	PF01510	COG0739	PF02557	PF10464	PF08291	PF13539	PF01551	PF03734	PF00877	PF13529	PF05257	PF12200		PF09374	PF01476	PF08239	PF08460	PF01471	PF07538	PF08230	PF08310	SUPFAM0051050	COG5263	PF05036	PF03217
PHAGE (3899)	288	46	42	51	36	137	22	91	11	25	81	225	4	24	2	35	78	89	3	123	19	168	6		35	82	14	97	86	0	4	5	-	4	8	0
Cyanophage (68)	8	1	3	0	0	1	0	9	0	0	0	2	1	5	0	7	1	9	3	2	8	0	0		0	0	0	0	1	0	0	0	-	0	0	0
Synechococcus phage	7	0	0	0	0	1	0	8	0	0	0	2	0	1	0	5	1	3	3	2	6	0	0		0	0	0	0	0	0	0	0	-	0	0	0
Prochlorococcus phage	1	0	0	0	0	0	0	0	0	0	0	0	0	3	0	1	0	1	0	0	0	0	0		0	0	0	0	0	0	0	0	-	0	0	0
OS-V-09 FINAL CONTIGS	0	-	5	0	10	3	0	0	0	0	0	0	-	0	0	0	0	6	0	0	0	0	0		9	2	1	0	2	0	0	0	-	-	1	0
OS-MS/OS-03/04 READS	0	-	2	0	41	15	0	0	0	0	7	6	-	0	0	1	0	15	0	5	2	0	0		12	4	2	0	2	0	0	0	-	-	2	0
Metagenome READS	0	-	1	0	5	111	0	22	0	1	81	72	-	18	0	6	3	238	53	41	31	8	1		8	162	227	3	30	0	0	-	-	-	41	0
BAC_ends READs	0	-	0	0	0	11	2	1	0	0	5	0	-	0	0	0	0	24	1	2	3	0	0		1	14	4	0	2	0	0	-	-	-	4	0
CYANOBACTERIA (285)	301	248	45	38	63	312	0	136	0	0	782	194	605	384	0	75	9	1248	589	269	210	63	0		56	610	899	0	1245	32	0	2	-	0	50	0
CHLOROFLEXII (46)	2	0	1	4	1	43	3	43	0	0	16	78	51	2	0	1	9	142	71	25	51	34	0		1	153	235	0	32	0	2	0		0	1	0
Thermosynechococcus (2)	2	2	0	0	0	2	0	0	0	0	4	2	3	2	0	0	0	0	2	2	0	0	0		0	0	4	0	2	0	0	0	-	0	0	0
Roseiflexus (2)	0	0	0	0	0	2	0	4	0	0	0	10	4	0	0	0	2	12	4	2	1	2	0		0	10	26	0	4	0	0	0	-	0	0	0
Chloroflexus (5)	0	0	0	0	0	5	1	13	0	0	5	18	7	0	0	0	5	32	12	5	11	5	0		0	13	59	0	4	0	0	0	-	0	0	0
7942	1	0	0	0	0	1	0	0	0	0	3	2	2	1	0	1	0	0	1	1	0	1	0		0	1	2	0	1	0	0	0	-	0	0	0
6803	12	12	0	0	0	6	0	0	0	0	3	0	12	14	0	0	0	0	14	8	0	0	0		0	14	42	0	7	0	0	0	-	0	0	0
OSB	0	0	0	0	0	1	0	0	0	0	1	0	2	1	0	0	0	0	0	0	1	0	0		0	1	2	0	0	0	0	0	-	0	0	0
OSA	0	0	0	0	0	1	0	0	0	0	1	0	1	1	0	0	0	0	0	0	1	0	0		0	1	3	0	0	0	0	0	-	0	0	0
Prochlorococcus	0	4	0	1	0	6	0	0	0	0	19	2	4	19	0	0	0	0	4	19	0	0	0		0	24	1	0	0	0	0	0	-	0	0	0
Synechocystis	17	16	1	0	0	8	0	1	0	0	29	2	20	16	0	5	0	0	16	9	0	0	0		0	17	45	0	9	0	0	0	-	0	0	0
Synechococcus	31	42	3	0	0	50	0	1	0	0	48	41	50	38	0	1	0	0	101	34	10	1	0		0	55	37	0	40	0	0	0	-	0	3	0
